# Supplementary material for: MR1-Independent Activation of Human Mucosal-Associated Invariant T Cells by Mycobacteria
Source: J Immunol. 2019 Oct 14;203(11):2917–27. doi: 10.4049/jimmunol.1900674 (PMC6859375; doi:10.4049/jimmunol.1900674)
Supplement: Data Supplement [file JI_1900674.zip]

Archive with 3 entries (3 files):
- JI_1900674_Supplemental_Material_1.pdf
- JI_1900674_Supplemental_Table_2.xls
- manifest.xml
