# Supplementary material for: MR1-Independent Activation of Human Mucosal-Associated Invariant T Cells by Mycobacteria
Source: J Immunol. 2019 Oct 14;203(11):2917–27. doi: 10.4049/jimmunol.1900674 (PMC6859375; doi:10.4049/jimmunol.1900674)
Supplement: Data Supplement [file JI_1900674.zip › JI_1900674_Supplemental_Table_2.xls]

## Sheet: MAITs.and.Conv.CD8.From.Mine.an
	Supplementary Table2: T cell receptor sequences from single cells sorted from mycobacteria-reactive CD8 T cells: Assignment based on MAIT Match joint analysis of TCRa and TCRb sequences
		Highlighted sequences have been reported in Huang, et al. (PNAS 2019, PMID: 30992377)
	TCR sequence	Cell type assignment	Subject	CDR3a sequence	Va gene	Ja gene	CDR3b sequence	Vb gene	Jb gene	Cell type assignment
	human_tcr1	MAIT CD8 T cell	09/0769	CAALDSNYQLIW	TRAV1-2	TRAJ33	CASSPRDTSNQFF	TRBV6-6	TRBJ2-1	MAIT CD8 T cell
	human_tcr2	MAIT CD8 T cell	09/0769	CAALDSNYQLIW	TRAV1-2	TRAJ33	CASSQDIGGTGNQPQHF	TRBV3-1	TRBJ1-5	MAIT CD8 T cell
	human_tcr3	MAIT CD8 T cell	09/0769	CAALDSNYQLIW	TRAV1-2	TRAJ33	CASSRRTTDTQYF	TRBV6-2	TRBJ2-3	MAIT CD8 T cell
	human_tcr4	MAIT CD8 T cell	09/0769	CAALDSNYQLIW	TRAV1-2	TRAJ33	CASNSQGLHNEQFF	TRBV6-6	TRBJ2-1	MAIT CD8 T cell
	human_tcr5	MAIT CD8 T cell	09/0769	CAALDSNYQLIW	TRAV1-2	TRAJ33	CASNSQGLHNEQFF	TRBV6-6	TRBJ2-1	MAIT CD8 T cell
	human_tcr6	MAIT CD8 T cell	09/0769	CAAMDSNYQLIW	TRAV1-2	TRAJ33	CASSDRPNYGYTF	TRBV6-1	TRBJ1-2	MAIT CD8 T cell
	human_tcr7	MAIT CD8 T cell	09/0769	CAAMDSNYQLIW	TRAV1-2	TRAJ33	CSARGGGTFAYEQYF	TRBV20-1	TRBJ2-7	MAIT CD8 T cell
	human_tcr8	MAIT CD8 T cell	09/0769	CAAMDSNYQLIW	TRAV1-2	TRAJ33	CSARDLGSSYNEQFF	TRBV20-1	TRBJ2-1	MAIT CD8 T cell
	human_tcr9	MAIT CD8 T cell	09/0769	CAAMDSNYQLIW	TRAV1-2	TRAJ33	CASSSSGTQISEQFF	TRBV6-2	TRBJ2-1	MAIT CD8 T cell
	human_tcr10	MAIT CD8 T cell	09/0769	CAAMDSNYQLIW	TRAV1-2	TRAJ33	CSARGALGLQAPETQYF	TRBV20-1	TRBJ2-5	MAIT CD8 T cell
	human_tcr11	MAIT CD8 T cell	09/0769	CAAMDSNYQLIW	TRAV1-2	TRAJ33	CSARGRQGFSYEQYF	TRBV20-1	TRBJ2-7	MAIT CD8 T cell
	human_tcr12	MAIT CD8 T cell	09/0769	CAAMDSNYQLIW	TRAV1-2	TRAJ33	CSARSGLAQETQYF	TRBV20-1	TRBJ2-5	MAIT CD8 T cell
	human_tcr13	MAIT CD8 T cell	09/0769	CAAMDSNYQLIW	TRAV1-2	TRAJ33	CSASPGLTSGGYTF	TRBV20-1	TRBJ1-2	MAIT CD8 T cell
	human_tcr14	MAIT CD8 T cell	09/0769	CAAMDSNYQLIW	TRAV1-2	TRAJ33	CSASPGLTSGGYTF	TRBV20-1	TRBJ1-2	MAIT CD8 T cell
	human_tcr15	MAIT CD8 T cell	09/0769	CAGMDSNYQLIW	TRAV1-2	TRAJ33	CASSEGWGSSEAFF	TRBV6-1	TRBJ1-1	MAIT CD8 T cell
	human_tcr16	MAIT CD8 T cell	09/0769	CAGMDSNYQLIW	TRAV1-2	TRAJ33	CASSEVGGAQDTQYF	TRBV6-4	TRBJ2-3	MAIT CD8 T cell
	human_tcr17	MAIT CD8 T cell	09/0769	CAGMDSNYQLIW	TRAV1-2	TRAJ33	CASSPGLAGGPDTQYF	TRBV6-4	TRBJ2-3	MAIT CD8 T cell
	human_tcr18	MAIT CD8 T cell	09/0769	CAGMDSNYQLIW	TRAV1-2	TRAJ33	CSARTGDTEAFF	TRBV20-1	TRBJ1-1	MAIT CD8 T cell
	human_tcr19	MAIT CD8 T cell	09/0769	CAGMDSNYQLIW	TRAV1-2	TRAJ33	CSARVGEVTEAFF	TRBV20-1	TRBJ1-1	MAIT CD8 T cell
	human_tcr20	MAIT CD8 T cell	09/0769	CAGMDSNYQLIW	TRAV1-2	TRAJ33	CSARVGEVTEAFF	TRBV20-1	TRBJ1-1	MAIT CD8 T cell
	human_tcr21	MAIT CD8 T cell	09/0769	CAGMDSNYQLIW	TRAV1-2	TRAJ33	CASSEVGGAQDTQYF	TRBV6-4	TRBJ2-3	MAIT CD8 T cell
	human_tcr22	MAIT CD8 T cell	09/0769	CAGMDSNYQLIW	TRAV1-2	TRAJ33	CSARVGEVTEAFF	TRBV20-1	TRBJ1-1	MAIT CD8 T cell
	human_tcr23	MAIT CD8 T cell	09/0769	CAPMDSNYQLIW	TRAV1-2	TRAJ33	CASSEGDPSSEQYF	TRBV6-1	TRBJ2-7	MAIT CD8 T cell
	human_tcr24	MAIT CD8 T cell	09/0769	CAPMDSNYQLIW	TRAV1-2	TRAJ33	CASSLGGGVTDTQYF	TRBV11-3	TRBJ2-3	MAIT CD8 T cell
	human_tcr25	MAIT CD8 T cell	09/0769	CAPMDSNYQLIW	TRAV1-2	TRAJ33	CASSLGGGVTDTQYF	TRBV11-3	TRBJ2-3	MAIT CD8 T cell
	human_tcr26	MAIT CD8 T cell	09/0769	CAPMDSNYQLIW	TRAV1-2	TRAJ33	CASSLVSALEANVLTF	TRBV5-6	TRBJ2-6	MAIT CD8 T cell
	human_tcr27	MAIT CD8 T cell	09/0769	CAPMDSNYQLIW	TRAV1-2	TRAJ33	CASSETSGGGTDTQYF	TRBV6-1	TRBJ2-3	MAIT CD8 T cell
	human_tcr28	MAIT CD8 T cell	09/0769	CAPMDSNYQLIW	TRAV1-2	TRAJ33	CSATGGTQTETQYF	TRBV20-1	TRBJ2-5	MAIT CD8 T cell
	human_tcr29	MAIT CD8 T cell	09/0769	CAPMDSNYQLIW	TRAV1-2	TRAJ33	CASSEGDPSSEQYF	TRBV6-1	TRBJ2-7	MAIT CD8 T cell
	human_tcr30	MAIT CD8 T cell	09/0769	CAPMDSNYQLIW	TRAV1-2	TRAJ33	CASSEGDPSSEQYF	TRBV6-1	TRBJ2-7	MAIT CD8 T cell
	human_tcr31	MAIT CD8 T cell	09/0769	CAPMDSNYQLIW	TRAV1-2	TRAJ33	CASSEGDPSSEQYF	TRBV6-1	TRBJ2-7	MAIT CD8 T cell
	human_tcr32	MAIT CD8 T cell	09/0769	CAPMDSNYQLIW	TRAV1-2	TRAJ33	CASSLVSALEANVLTF	TRBV5-6	TRBJ2-6	MAIT CD8 T cell
	human_tcr33	MAIT CD8 T cell	09/0769	CAPMDSNYQLIW	TRAV1-2	TRAJ33	CSATGGTQTETQYF	TRBV20-1	TRBJ2-5	MAIT CD8 T cell
	human_tcr34	MAIT CD8 T cell	09/0769	CATMDSNYQLIW	TRAV1-2	TRAJ33	CASSYLRQGGGNEQFF	TRBV6-6	TRBJ2-1	MAIT CD8 T cell
	human_tcr35	MAIT CD8 T cell	09/0769	CAVLDSNYQLIW	TRAV1-2	TRAJ33	CASSADRASAEAFF	TRBV19	TRBJ1-1	MAIT CD8 T cell
	human_tcr36	MAIT CD8 T cell	09/0769	CAVLDSNYQLIW	TRAV1-2	TRAJ33	CASSADRASAEAFF	TRBV19	TRBJ1-1	MAIT CD8 T cell
	human_tcr37	MAIT CD8 T cell	09/0769	CAVLDSNYQLIW	TRAV1-2	TRAJ33	CASSADRASAEAFF	TRBV19	TRBJ1-1	MAIT CD8 T cell
	human_tcr38	MAIT CD8 T cell	09/0769	CAVLDSNYQLIW	TRAV1-2	TRAJ33	CASSADRASAEAFF	TRBV19	TRBJ1-1	MAIT CD8 T cell
	human_tcr39	MAIT CD8 T cell	09/0769	CAVLDSNYQLIW	TRAV1-2	TRAJ33	CASSADRASAEAFF	TRBV19	TRBJ1-1	MAIT CD8 T cell
	human_tcr40	MAIT CD8 T cell	09/0769	CAVLDSNYQLIW	TRAV1-2	TRAJ33	CASSADRASAEAFF	TRBV19	TRBJ1-1	MAIT CD8 T cell
	human_tcr41	MAIT CD8 T cell	09/0769	CAVLDSNYQLIW	TRAV1-2	TRAJ33	CASSDSRLATYNEQFF	TRBV6-4	TRBJ2-1	MAIT CD8 T cell
	human_tcr42	MAIT CD8 T cell	09/0769	CAVLDSNYQLIW	TRAV1-2	TRAJ33	CASSEAGGNQPQHF	TRBV6-1	TRBJ1-5	MAIT CD8 T cell
	human_tcr43	MAIT CD8 T cell	09/0769	CAVLDSNYQLIW	TRAV1-2	TRAJ33	CASSEGAGNQPQHF	TRBV6-4	TRBJ1-5	MAIT CD8 T cell
	human_tcr44	MAIT CD8 T cell	09/0769	CAVLDSNYQLIW	TRAV1-2	TRAJ33	CASSEGAGNQPQHF	TRBV6-4	TRBJ1-5	MAIT CD8 T cell
	human_tcr45	MAIT CD8 T cell	09/0769	CAVLDSNYQLIW	TRAV1-2	TRAJ33	CASSEGTGSREQYF	TRBV6-1	TRBJ2-7	MAIT CD8 T cell
	human_tcr46	MAIT CD8 T cell	09/0769	CAVLDSNYQLIW	TRAV1-2	TRAJ33	CASSPDFGQVDGYTF	TRBV4-3	TRBJ1-2	MAIT CD8 T cell
	human_tcr47	MAIT CD8 T cell	09/0769	CAVLDSNYQLIW	TRAV1-2	TRAJ33	CASSQDPSGGSNEQFF	TRBV4-3	TRBJ2-1	MAIT CD8 T cell
	human_tcr48	MAIT CD8 T cell	09/0769	CAVLDSNYQLIW	TRAV1-2	TRAJ33	CASSRPEDYNEQFF	TRBV6-2	TRBJ2-1	MAIT CD8 T cell
	human_tcr49	MAIT CD8 T cell	09/0769	CAVLDSNYQLIW	TRAV1-2	TRAJ33	CASSSSAGGSHEQFF	TRBV6-6	TRBJ2-1	MAIT CD8 T cell
	human_tcr50	MAIT CD8 T cell	09/0769	CAVLDSNYQLIW	TRAV1-2	TRAJ33	CASSSTIESYNEQFF	TRBV11-2	TRBJ2-1	MAIT CD8 T cell
	human_tcr51	MAIT CD8 T cell	09/0769	CAVLDSNYQLIW	TRAV1-2	TRAJ33	CASSSTIESYNEQFF	TRBV11-2	TRBJ2-1	MAIT CD8 T cell
	human_tcr52	MAIT CD8 T cell	09/0769	CAVLDSNYQLIW	TRAV1-2	TRAJ33	CASSEGSSGSTDTQYF	TRBV6-4	TRBJ2-3	MAIT CD8 T cell
	human_tcr53	MAIT CD8 T cell	09/0769	CAVLDSNYQLIW	TRAV1-2	TRAJ33	CASSEGSSGSTDTQYF	TRBV6-4	TRBJ2-3	MAIT CD8 T cell
	human_tcr54	MAIT CD8 T cell	09/0769	CAVLDSNYQLIW	TRAV1-2	TRAJ33	CASSEGSSGSTDTQYF	TRBV6-4	TRBJ2-3	MAIT CD8 T cell
	human_tcr55	MAIT CD8 T cell	09/0769	CAVLDSNYQLIW	TRAV1-2	TRAJ33	CASSEGSSGSTDTQYF	TRBV6-4	TRBJ2-3	MAIT CD8 T cell
	human_tcr56	MAIT CD8 T cell	09/0769	CAVLDSNYQLIW	TRAV1-2	TRAJ33	CASSEGSSGSTDTQYF	TRBV6-4	TRBJ2-3	MAIT CD8 T cell
	human_tcr57	MAIT CD8 T cell	09/0769	CAVLDSNYQLIW	TRAV1-2	TRAJ33	CASSEGSSGSTDTQYF	TRBV6-4	TRBJ2-3	MAIT CD8 T cell
	human_tcr58	MAIT CD8 T cell	09/0769	CAVLDSNYQLIW	TRAV1-2	TRAJ33	CASTGGAGAGANVLTF	TRBV6-1	TRBJ2-6	MAIT CD8 T cell
	human_tcr59	MAIT CD8 T cell	09/0769	CAVLDSNYQLIW	TRAV1-2	TRAJ33	CASTGGAGAGANVLTF	TRBV6-1	TRBJ2-6	MAIT CD8 T cell
	human_tcr60	MAIT CD8 T cell	09/0769	CAVLDSNYQLIW	TRAV1-2	TRAJ33	CASSQERGGSYNEQFF	TRBV4-3	TRBJ2-1	MAIT CD8 T cell
	human_tcr61	MAIT CD8 T cell	09/0769	CAVLDSNYQLIW	TRAV1-2	TRAJ33	CASSADRASAEAFF	TRBV19	TRBJ1-1	MAIT CD8 T cell
	human_tcr62	MAIT CD8 T cell	09/0769	CAVLDSNYQLIW	TRAV1-2	TRAJ33	CASSADRASAEAFF	TRBV19	TRBJ1-1	MAIT CD8 T cell
	human_tcr63	MAIT CD8 T cell	09/0769	CAVLDSNYQLIW	TRAV1-2	TRAJ33	CAWSVSANYGYTF	TRBV30	TRBJ1-2	MAIT CD8 T cell
	human_tcr64	MAIT CD8 T cell	09/0769	CAVLDSNYQLIW	TRAV1-2	TRAJ33	CASSRPEDYNEQFF	TRBV6-2	TRBJ2-1	MAIT CD8 T cell
	human_tcr65	MAIT CD8 T cell	09/0769	CAVLDSNYQLIW	TRAV1-2	TRAJ33	CASSRPEDYNEQFF	TRBV6-2	TRBJ2-1	MAIT CD8 T cell
	human_tcr66	MAIT CD8 T cell	09/0769	CAVLDSNYQLIW	TRAV1-2	TRAJ33	CASSSTIESYNEQFF	TRBV11-2	TRBJ2-1	MAIT CD8 T cell
	human_tcr67	MAIT CD8 T cell	09/0769	CAVLDSNYQLIW	TRAV1-2	TRAJ33	CASSADRASAEAFF	TRBV19	TRBJ1-1	MAIT CD8 T cell
	human_tcr68	MAIT CD8 T cell	09/0769	CAVLDSNYQLIW	TRAV1-2	TRAJ33	CSAPRGTSGYNEQFF	TRBV20-1	TRBJ2-1	MAIT CD8 T cell
	human_tcr69	MAIT CD8 T cell	09/0769	CAVLDSNYQLIW	TRAV1-2	TRAJ33	CASSRPEDYNEQFF	TRBV6-2	TRBJ2-1	MAIT CD8 T cell
	human_tcr70	MAIT CD8 T cell	09/0769	CAVLDSNYQLIW	TRAV1-2	TRAJ33	CASSADRASAEAFF	TRBV19	TRBJ1-1	MAIT CD8 T cell
	human_tcr71	MAIT CD8 T cell	09/0769	CAVLDSNYQLIW	TRAV1-2	TRAJ33	CASSADRASAEAFF	TRBV19	TRBJ1-1	MAIT CD8 T cell
	human_tcr72	MAIT CD8 T cell	09/0769	CAVLDSNYQLIW	TRAV1-2	TRAJ33	CASSADRASAEAFF	TRBV19	TRBJ1-1	MAIT CD8 T cell
	human_tcr73	MAIT CD8 T cell	09/0769	CAVLDSNYQLIW	TRAV1-2	TRAJ33	CASSADRASAEAFF	TRBV19	TRBJ1-1	MAIT CD8 T cell
	human_tcr74	MAIT CD8 T cell	09/0769	CAVLDSNYQLIW	TRAV1-2	TRAJ33	CASSADRASAEAFF	TRBV19	TRBJ1-1	MAIT CD8 T cell
	human_tcr75	MAIT CD8 T cell	09/0769	CAVLDSNYQLIW	TRAV1-2	TRAJ33	CASSADRASAEAFF	TRBV19	TRBJ1-1	MAIT CD8 T cell
	human_tcr76	MAIT CD8 T cell	09/0769	CAVLDSNYQLIW	TRAV1-2	TRAJ33	CASSADRASAEAFF	TRBV19	TRBJ1-1	MAIT CD8 T cell
	human_tcr77	MAIT CD8 T cell	09/0769	CAVLDSNYQLIW	TRAV1-2	TRAJ33	CASSDSRLATYNEQFF	TRBV6-4	TRBJ2-1	MAIT CD8 T cell
	human_tcr78	MAIT CD8 T cell	09/0769	CAVLDSNYQLIW	TRAV1-2	TRAJ33	CASSDSRLATYNEQFF	TRBV6-4	TRBJ2-1	MAIT CD8 T cell
	human_tcr79	MAIT CD8 T cell	09/0769	CAVLDSNYQLIW	TRAV1-2	TRAJ33	CASSGGQEGQPQHF	TRBV6-2	TRBJ1-5	MAIT CD8 T cell
	human_tcr80	MAIT CD8 T cell	09/0769	CAVLDSNYQLIW	TRAV1-2	TRAJ33	CASSGGQEGQPQHF	TRBV6-2	TRBJ1-5	MAIT CD8 T cell
	human_tcr81	MAIT CD8 T cell	09/0769	CAVLDSNYQLIW	TRAV1-2	TRAJ33	CASSPGQENEKLFF	TRBV19	TRBJ1-4	MAIT CD8 T cell
	human_tcr82	MAIT CD8 T cell	09/0769	CAVLDSNYQLIW	TRAV1-2	TRAJ33	CASSRPEDYNEQFF	TRBV6-2	TRBJ2-1	MAIT CD8 T cell
	human_tcr83	MAIT CD8 T cell	09/0769	CAVLDSNYQLIW	TRAV1-2	TRAJ33	CASTPSTGGGTDTQYF	TRBV6-1	TRBJ2-3	MAIT CD8 T cell
	human_tcr84	MAIT CD8 T cell	09/0769	CAVLDSNYQLIW	TRAV1-2	TRAJ33	CASTPSTGGGTDTQYF	TRBV6-1	TRBJ2-3	MAIT CD8 T cell
	human_tcr85	MAIT CD8 T cell	09/0769	CAVLDSNYQLIW	TRAV1-2	TRAJ33	CASSEAGGNQPQHF	TRBV6-1	TRBJ1-5	MAIT CD8 T cell
	human_tcr86	MAIT CD8 T cell	09/0769	CAVMDSNYQLIW	TRAV1-2	TRAJ33	CASGGEYQETQYF	TRBV6-2	TRBJ2-5	MAIT CD8 T cell
	human_tcr87	MAIT CD8 T cell	09/0769	CAVMDSNYQLIW	TRAV1-2	TRAJ33	CASSDGTGELFF	TRBV6-4	TRBJ2-2	MAIT CD8 T cell
	human_tcr88	MAIT CD8 T cell	09/0769	CAVMDSNYQLIW	TRAV1-2	TRAJ33	CASSDSSGGAQDTQYF	TRBV6-4	TRBJ2-3	MAIT CD8 T cell
	human_tcr89	MAIT CD8 T cell	09/0769	CAVMDSNYQLIW	TRAV1-2	TRAJ33	CASSDSSGGAQDTQYF	TRBV6-4	TRBJ2-3	MAIT CD8 T cell
	human_tcr90	MAIT CD8 T cell	09/0769	CAVMDSNYQLIW	TRAV1-2	TRAJ33	CASSEAGEGGTEAFF	TRBV6-1	TRBJ1-1	MAIT CD8 T cell
	human_tcr91	MAIT CD8 T cell	09/0769	CAVMDSNYQLIW	TRAV1-2	TRAJ33	CASSEAPGAGSPLHF	TRBV6-1	TRBJ1-6	MAIT CD8 T cell
	human_tcr92	MAIT CD8 T cell	09/0769	CAVMDSNYQLIW	TRAV1-2	TRAJ33	CASSEEITGKNIQYF	TRBV6-1	TRBJ2-4	MAIT CD8 T cell
	human_tcr93	MAIT CD8 T cell	09/0769	CAVMDSNYQLIW	TRAV1-2	TRAJ33	CASSGGDINEQFF	TRBV6-1	TRBJ2-1	MAIT CD8 T cell
	human_tcr94	MAIT CD8 T cell	09/0769	CAVMDSNYQLIW	TRAV1-2	TRAJ33	CASSLAMGQGELEAFF	TRBV6-1	TRBJ1-1	MAIT CD8 T cell
	human_tcr95	MAIT CD8 T cell	09/0769	CAVMDSNYQLIW	TRAV1-2	TRAJ33	CASSPAAGGASYNEQFF	TRBV6-4	TRBJ2-1	MAIT CD8 T cell
	human_tcr96	MAIT CD8 T cell	09/0769	CAVMDSNYQLIW	TRAV1-2	TRAJ33	CASSPPGDGSFYTF	TRBV4-2	TRBJ1-2	MAIT CD8 T cell
	human_tcr97	MAIT CD8 T cell	09/0769	CAVMDSNYQLIW	TRAV1-2	TRAJ33	CASSPRGGGTDTQYF	TRBV6-4	TRBJ2-3	MAIT CD8 T cell
	human_tcr98	MAIT CD8 T cell	09/0769	CAVMDSNYQLIW	TRAV1-2	TRAJ33	CASSRGPNQPQHF	TRBV6-4	TRBJ1-5	MAIT CD8 T cell
	human_tcr99	MAIT CD8 T cell	09/0769	CAVMDSNYQLIW	TRAV1-2	TRAJ33	CASSTGTGEYQPQHF	TRBV6-6	TRBJ1-5	MAIT CD8 T cell
	human_tcr100	MAIT CD8 T cell	09/0769	CAVMDSNYQLIW	TRAV1-2	TRAJ33	CASSYSGSGANVLTF	TRBV6-2	TRBJ2-6	MAIT CD8 T cell
	human_tcr101	MAIT CD8 T cell	09/0769	CAVMDSNYQLIW	TRAV1-2	TRAJ33	CASSYSGSGANVLTF	TRBV6-2	TRBJ2-6	MAIT CD8 T cell
	human_tcr102	MAIT CD8 T cell	09/0769	CAVMDSNYQLIW	TRAV1-2	TRAJ33	CASSYSGTGANVLTF	TRBV6-2	TRBJ2-6	MAIT CD8 T cell
	human_tcr103	MAIT CD8 T cell	09/0769	CAVMDSNYQLIW	TRAV1-2	TRAJ33	CSALSLVQGVSNEQFF	TRBV20-1	TRBJ2-1	MAIT CD8 T cell
	human_tcr104	MAIT CD8 T cell	09/0769	CAVMDSNYQLIW	TRAV1-2	TRAJ33	CSARDNYEQYF	TRBV20-1	TRBJ2-7	MAIT CD8 T cell
	human_tcr105	MAIT CD8 T cell	09/0769	CAVMDSNYQLIW	TRAV1-2	TRAJ33	CSARDNYEQYF	TRBV20-1	TRBJ2-7	MAIT CD8 T cell
	human_tcr106	MAIT CD8 T cell	09/0769	CAVMDSNYQLIW	TRAV1-2	TRAJ33	CSARDNYEQYF	TRBV20-1	TRBJ2-7	MAIT CD8 T cell
	human_tcr107	MAIT CD8 T cell	09/0769	CAVMDSNYQLIW	TRAV1-2	TRAJ33	CSARDRETEAFF	TRBV20-1	TRBJ1-1	MAIT CD8 T cell
	human_tcr108	MAIT CD8 T cell	09/0769	CAVMDSNYQLIW	TRAV1-2	TRAJ33	CSARGQQGIETEAFF	TRBV20-1	TRBJ1-1	MAIT CD8 T cell
	human_tcr109	MAIT CD8 T cell	09/0769	CAVMDSNYQLIW	TRAV1-2	TRAJ33	CSARGTGDTEAFF	TRBV20-1	TRBJ1-1	MAIT CD8 T cell
	human_tcr110	MAIT CD8 T cell	09/0769	CAVMDSNYQLIW	TRAV1-2	TRAJ33	CSARVGGQESYGYTF	TRBV20-1	TRBJ1-2	MAIT CD8 T cell
	human_tcr111	MAIT CD8 T cell	09/0769	CAVMDSNYQLIW	TRAV1-2	TRAJ33	CSGRQGETEAFF	TRBV29-1	TRBJ1-1	MAIT CD8 T cell
	human_tcr112	MAIT CD8 T cell	09/0769	CAVMDSNYQLIW	TRAV1-2	TRAJ33	CASSPGTSDTGELFF	TRBV3-1	TRBJ2-2	MAIT CD8 T cell
	human_tcr113	MAIT CD8 T cell	09/0769	CAVMDSNYQLIW	TRAV1-2	TRAJ33	CSALQGSGDADTQYF	TRBV20-1	TRBJ2-3	MAIT CD8 T cell
	human_tcr114	MAIT CD8 T cell	09/0769	CAVMDSNYQLIW	TRAV1-2	TRAJ33	CASSYRDRETQYF	TRBV6-2	TRBJ2-5	MAIT CD8 T cell
	human_tcr115	MAIT CD8 T cell	09/0769	CAVMDSNYQLIW	TRAV1-2	TRAJ33	CSAKTGGADHEQYF	TRBV20-1	TRBJ2-7	MAIT CD8 T cell
	human_tcr116	MAIT CD8 T cell	09/0769	CAVMDSNYQLIW	TRAV1-2	TRAJ33	CASSAGGTDTQYF	TRBV6-4	TRBJ2-3	MAIT CD8 T cell
	human_tcr117	MAIT CD8 T cell	09/0769	CAVMDSNYQLIW	TRAV1-2	TRAJ33	CASSDSSGGAQDTQYF	TRBV6-4	TRBJ2-3	MAIT CD8 T cell
	human_tcr118	MAIT CD8 T cell	09/0769	CAVMDSNYQLIW	TRAV1-2	TRAJ33	CASSYRDRETQYF	TRBV6-2	TRBJ2-5	MAIT CD8 T cell
	human_tcr119	MAIT CD8 T cell	09/0769	CAVMDSNYQLIW	TRAV1-2	TRAJ33	CASSVALQGVHTQYF	TRBV9	TRBJ2-3	MAIT CD8 T cell
	human_tcr120	MAIT CD8 T cell	09/0769	CAVMDSNYQLIW	TRAV1-2	TRAJ33	CSALQGSGDADTQYF	TRBV20-1	TRBJ2-3	MAIT CD8 T cell
	human_tcr121	MAIT CD8 T cell	09/0769	CAVMDSNYQLIW	TRAV1-2	TRAJ33	CASDQGRGANVLTF	TRBV6-1	TRBJ2-6	MAIT CD8 T cell
	human_tcr122	MAIT CD8 T cell	09/0769	CAVMDSNYQLIW	TRAV1-2	TRAJ33	CASSQAQGVGANVLTF	TRBV4-3	TRBJ2-6	MAIT CD8 T cell
	human_tcr123	MAIT CD8 T cell	09/0769	CAVMDSNYQLIW	TRAV1-2	TRAJ33	CASSRTSGTDTQYF	TRBV6-4	TRBJ2-3	MAIT CD8 T cell
	human_tcr124	MAIT CD8 T cell	09/0769	CAVMDSNYQLIW	TRAV1-2	TRAJ33	CASRDLLQGAVQPQHF	TRBV6-1	TRBJ1-5	MAIT CD8 T cell
	human_tcr125	MAIT CD8 T cell	09/0769	CAVMDSNYQLIW	TRAV1-2	TRAJ33	CASSPGTSDTGELFF	TRBV3-1	TRBJ2-2	MAIT CD8 T cell
	human_tcr126	MAIT CD8 T cell	09/0769	CAVMDSNYQLIW	TRAV1-2	TRAJ33	CASSESLSYNEQFF	TRBV6-2	TRBJ2-1	MAIT CD8 T cell
	human_tcr127	MAIT CD8 T cell	09/0769	CAVMDSNYQLIW	TRAV1-2	TRAJ33	CASSYSGSGANVLTF	TRBV6-2	TRBJ2-6	MAIT CD8 T cell
	human_tcr128	MAIT CD8 T cell	09/0769	CAVMDSNYQLIW	TRAV1-2	TRAJ33	CASSITGLSGANVLTF	TRBV19	TRBJ2-6	MAIT CD8 T cell
	human_tcr129	MAIT CD8 T cell	09/0769	CAVMDSNYQLIW	TRAV1-2	TRAJ33	CSARDNYEQYF	TRBV20-1	TRBJ2-7	MAIT CD8 T cell
	human_tcr130	MAIT CD8 T cell	09/0769	CAVMDSNYQLIW	TRAV1-2	TRAJ33	CASSEGQGADTQYF	TRBV6-1	TRBJ2-3	MAIT CD8 T cell
	human_tcr131	MAIT CD8 T cell	09/0769	CAVMDSNYQLIW	TRAV1-2	TRAJ33	CSARDNYEQYF	TRBV20-1	TRBJ2-7	MAIT CD8 T cell
	human_tcr132	MAIT CD8 T cell	09/0769	CAVMDSNYQLIW	TRAV1-2	TRAJ33	CASRDLLQGAVQPQHF	TRBV6-1	TRBJ1-5	MAIT CD8 T cell
	human_tcr133	MAIT CD8 T cell	09/0769	CAVMDSNYQLIW	TRAV1-2	TRAJ33	CAGGAGDTDTQYF	TRBV6-1	TRBJ2-3	MAIT CD8 T cell
	human_tcr134	MAIT CD8 T cell	09/0769	CAVMDSNYQLIW	TRAV1-2	TRAJ33	CASDQGRGANVLTF	TRBV6-1	TRBJ2-6	MAIT CD8 T cell
	human_tcr135	MAIT CD8 T cell	09/0769	CAVMDSNYQLIW	TRAV1-2	TRAJ33	CASGGEYQETQYF	TRBV6-2	TRBJ2-5	MAIT CD8 T cell
	human_tcr136	MAIT CD8 T cell	09/0769	CAVMDSNYQLIW	TRAV1-2	TRAJ33	CASMGAGHTDTQYF	TRBV19	TRBJ2-3	MAIT CD8 T cell
	human_tcr137	MAIT CD8 T cell	09/0769	CAVMDSNYQLIW	TRAV1-2	TRAJ33	CASSDGTGELFF	TRBV6-4	TRBJ2-2	MAIT CD8 T cell
	human_tcr138	MAIT CD8 T cell	09/0769	CAVMDSNYQLIW	TRAV1-2	TRAJ33	CASSEAPMGISGANVLTF	TRBV6-1	TRBJ2-6	MAIT CD8 T cell
	human_tcr139	MAIT CD8 T cell	09/0769	CAVMDSNYQLIW	TRAV1-2	TRAJ33	CASSGTSGANVLTF	TRBV6-4	TRBJ2-6	MAIT CD8 T cell
	human_tcr140	MAIT CD8 T cell	09/0769	CAVMDSNYQLIW	TRAV1-2	TRAJ33	CASSPGTSDTGELFF	TRBV3-1	TRBJ2-2	MAIT CD8 T cell
	human_tcr141	MAIT CD8 T cell	09/0769	CAVMDSNYQLIW	TRAV1-2	TRAJ33	CASSPPGDGSFYTF	TRBV4-2	TRBJ1-2	MAIT CD8 T cell
	human_tcr142	MAIT CD8 T cell	09/0769	CAVMDSNYQLIW	TRAV1-2	TRAJ33	CASSQVPAGGGNEQFF	TRBV4-3	TRBJ2-1	MAIT CD8 T cell
	human_tcr143	MAIT CD8 T cell	09/0769	CAVMDSNYQLIW	TRAV1-2	TRAJ33	CASSRTSGTDTQYF	TRBV6-4	TRBJ2-3	MAIT CD8 T cell
	human_tcr144	MAIT CD8 T cell	09/0769	CAVMDSNYQLIW	TRAV1-2	TRAJ33	CASSTGTGEYQPQHF	TRBV6-6	TRBJ1-5	MAIT CD8 T cell
	human_tcr145	MAIT CD8 T cell	09/0769	CAVMDSNYQLIW	TRAV1-2	TRAJ33	CASSTGTGEYQPQHF	TRBV6-6	TRBJ1-5	MAIT CD8 T cell
	human_tcr146	MAIT CD8 T cell	09/0769	CAVMDSNYQLIW	TRAV1-2	TRAJ33	CASSTGTGEYQPQHF	TRBV6-6	TRBJ1-5	MAIT CD8 T cell
	human_tcr147	MAIT CD8 T cell	09/0769	CAVMDSNYQLIW	TRAV1-2	TRAJ33	CASSYRATDTQYF	TRBV6-2	TRBJ2-3	MAIT CD8 T cell
	human_tcr148	MAIT CD8 T cell	09/0769	CAVMDSNYQLIW	TRAV1-2	TRAJ33	CASSYRDRDTQYF	TRBV6-2	TRBJ2-3	MAIT CD8 T cell
	human_tcr149	MAIT CD8 T cell	09/0769	CAVMDSNYQLIW	TRAV1-2	TRAJ33	CASSYSGTGANVLTF	TRBV6-2	TRBJ2-6	MAIT CD8 T cell
	human_tcr150	MAIT CD8 T cell	09/0769	CAVMDSNYQLIW	TRAV1-2	TRAJ33	CSARDAQGGDTGELFF	TRBV20-1	TRBJ2-2	MAIT CD8 T cell
	human_tcr151	MAIT CD8 T cell	09/0769	CAVMDSNYQLIW	TRAV1-2	TRAJ33	CSARDGTSDTGELFF	TRBV20-1	TRBJ2-2	MAIT CD8 T cell
	human_tcr152	MAIT CD8 T cell	09/0769	CAVMDSNYQLIW	TRAV1-2	TRAJ33	CSARDNYEQYF	TRBV20-1	TRBJ2-7	MAIT CD8 T cell
	human_tcr153	MAIT CD8 T cell	09/0769	CAVMDSNYQLIW	TRAV1-2	TRAJ33	CSARGGRTDTEAFF	TRBV20-1	TRBJ1-1	MAIT CD8 T cell
	human_tcr154	MAIT CD8 T cell	09/0769	CAVMDSNYQLIW	TRAV1-2	TRAJ33	CSARQGDTEAFF	TRBV20-1	TRBJ1-1	MAIT CD8 T cell
	human_tcr155	MAIT CD8 T cell	09/0769	CAVMDSNYQLIW	TRAV1-2	TRAJ33	CSARYPSGGDYNEQFF	TRBV20-1	TRBJ2-1	MAIT CD8 T cell
	human_tcr156	MAIT CD8 T cell	09/0769	CAVMDSSYKLIF	TRAV1-2	TRAJ12	CASSELAGGPDTQYF	TRBV6-1	TRBJ2-3	MAIT CD8 T cell
	human_tcr157	MAIT CD8 T cell	09/0769	CAVMDSSYKLIF	TRAV1-2	TRAJ12	CASSVTSGDYNEQFF	TRBV6-1	TRBJ2-1	MAIT CD8 T cell
	human_tcr158	MAIT CD8 T cell	09/0769	CAVMDSSYKLIF	TRAV1-2	TRAJ12	CSARDGGQGETQYF	TRBV20-1	TRBJ2-5	MAIT CD8 T cell
	human_tcr159	MAIT CD8 T cell	09/0769	CAVRDGDYKLSF	TRAV1-2	TRAJ20	CASSAGNTGELFF	TRBV6-4	TRBJ2-2	MAIT CD8 T cell
	human_tcr160	MAIT CD8 T cell	09/0769	CAVRDGDYKLSF	TRAV1-2	TRAJ20	CASSDASGGGETQYF	TRBV6-1	TRBJ2-5	MAIT CD8 T cell
	human_tcr161	MAIT CD8 T cell	09/0769	CAVRDGDYKLSF	TRAV1-2	TRAJ20	CASSDSSSGGTDTQYF	TRBV6-4	TRBJ2-3	MAIT CD8 T cell
	human_tcr162	MAIT CD8 T cell	09/0769	CAVRDGDYKLSF	TRAV1-2	TRAJ20	CASSEKPGTDTQYF	TRBV6-4	TRBJ2-3	MAIT CD8 T cell
	human_tcr163	MAIT CD8 T cell	09/0769	CAVRDGDYKLSF	TRAV1-2	TRAJ20	CASSQDEGQGANEQYF	TRBV4-2	TRBJ2-7	MAIT CD8 T cell
	human_tcr164	MAIT CD8 T cell	09/0769	CAVRDGDYKLSF	TRAV1-2	TRAJ20	CASSPGPNQPQHF	TRBV6-4	TRBJ1-5	MAIT CD8 T cell
	human_tcr165	MAIT CD8 T cell	09/0769	CAVRDSNYQLIW	TRAV1-2	TRAJ33	CASSGFISGANVLTF	TRBV6-2	TRBJ2-6	MAIT CD8 T cell
	human_tcr166	MAIT CD8 T cell	09/0769	CAVRDSNYQLIW	TRAV1-2	TRAJ33	CASSGFISGANVLTF	TRBV6-2	TRBJ2-6	MAIT CD8 T cell
	human_tcr167	MAIT CD8 T cell	09/0769	CAVRDSNYQLIW	TRAV1-2	TRAJ33	CASSGFISGANVLTF	TRBV6-2	TRBJ2-6	MAIT CD8 T cell
	human_tcr168	MAIT CD8 T cell	09/0769	CAVRDSNYQLIW	TRAV1-2	TRAJ33	CASSGFISGANVLTF	TRBV6-2	TRBJ2-6	MAIT CD8 T cell
	human_tcr169	MAIT CD8 T cell	09/0769	CAVRDSNYQLIW	TRAV1-2	TRAJ33	CASSGFISGANVLTF	TRBV6-2	TRBJ2-6	MAIT CD8 T cell
	human_tcr170	MAIT CD8 T cell	09/0769	CAVRDSNYQLIW	TRAV1-2	TRAJ33	CASSGFISGANVLTF	TRBV6-2	TRBJ2-6	MAIT CD8 T cell
	human_tcr171	MAIT CD8 T cell	09/0769	CAVRDSNYQLIW	TRAV1-2	TRAJ33	CASSGFISGANVLTF	TRBV6-2	TRBJ2-6	MAIT CD8 T cell
	human_tcr172	MAIT CD8 T cell	09/0769	CAVRDSNYQLIW	TRAV1-2	TRAJ33	CASSGFISGANVLTF	TRBV6-2	TRBJ2-6	MAIT CD8 T cell
	human_tcr173	MAIT CD8 T cell	09/0769	CAVRDSNYQLIW	TRAV1-2	TRAJ33	CASSGFISGANVLTF	TRBV6-2	TRBJ2-6	MAIT CD8 T cell
	human_tcr174	MAIT CD8 T cell	09/0769	CAVRDSNYQLIW	TRAV1-2	TRAJ33	CASSGFISGANVLTF	TRBV6-2	TRBJ2-6	MAIT CD8 T cell
	human_tcr175	MAIT CD8 T cell	09/0769	CAVRDSNYQLIW	TRAV1-2	TRAJ33	CASSGFISGANVLTF	TRBV6-2	TRBJ2-6	MAIT CD8 T cell
	human_tcr176	MAIT CD8 T cell	09/0769	CAVRDSNYQLIW	TRAV1-2	TRAJ33	CASSGFISGANVLTF	TRBV6-2	TRBJ2-6	MAIT CD8 T cell
	human_tcr177	MAIT CD8 T cell	09/0769	CAVRDSNYQLIW	TRAV1-2	TRAJ33	CASSGFISGANVLTF	TRBV6-2	TRBJ2-6	MAIT CD8 T cell
	human_tcr178	MAIT CD8 T cell	09/0769	CAVRDSNYQLIW	TRAV1-2	TRAJ33	CASSGFISGANVLTF	TRBV6-2	TRBJ2-6	MAIT CD8 T cell
	human_tcr179	MAIT CD8 T cell	09/0769	CAVRDSNYQLIW	TRAV1-2	TRAJ33	CASSGFISGANVLTF	TRBV6-2	TRBJ2-6	MAIT CD8 T cell
	human_tcr180	MAIT CD8 T cell	09/0769	CAVRDSNYQLIW	TRAV1-2	TRAJ33	CASSGFISGANVLTF	TRBV6-2	TRBJ2-6	MAIT CD8 T cell
	human_tcr181	MAIT CD8 T cell	09/0769	CAVRDSNYQLIW	TRAV1-2	TRAJ33	CASSGFISGANVLTF	TRBV6-2	TRBJ2-6	MAIT CD8 T cell
	human_tcr182	MAIT CD8 T cell	09/0769	CAVRDSNYQLIW	TRAV1-2	TRAJ33	CASSGFISGANVLTF	TRBV6-2	TRBJ2-6	MAIT CD8 T cell
	human_tcr183	MAIT CD8 T cell	09/0769	CAVRDSNYQLIW	TRAV1-2	TRAJ33	CASSGFISGANVLTF	TRBV6-2	TRBJ2-6	MAIT CD8 T cell
	human_tcr184	MAIT CD8 T cell	09/0769	CAVRDSNYQLIW	TRAV1-2	TRAJ33	CASSDGTGGDTQYF	TRBV6-4	TRBJ2-3	MAIT CD8 T cell
	human_tcr185	MAIT CD8 T cell	09/0769	CAVRDSNYQLIW	TRAV1-2	TRAJ33	CASSDGTGGDTQYF	TRBV6-4	TRBJ2-3	MAIT CD8 T cell
	human_tcr186	MAIT CD8 T cell	09/0769	CAVRDSNYQLIW	TRAV1-2	TRAJ33	CASSDGTGGDTQYF	TRBV6-4	TRBJ2-3	MAIT CD8 T cell
	human_tcr187	MAIT CD8 T cell	09/0769	CAVRDSNYQLIW	TRAV1-2	TRAJ33	CASSDGTGGTDTQYF	TRBV6-4	TRBJ2-3	MAIT CD8 T cell
	human_tcr188	MAIT CD8 T cell	09/0769	CAVRDSNYQLIW	TRAV1-2	TRAJ33	CASSDSQAGELFF	TRBV6-4	TRBJ2-2	MAIT CD8 T cell
	human_tcr189	MAIT CD8 T cell	09/0769	CAVRDSNYQLIW	TRAV1-2	TRAJ33	CASSDSSDTGELFF	TRBV6-4	TRBJ2-2	MAIT CD8 T cell
	human_tcr190	MAIT CD8 T cell	09/0769	CAVRDSNYQLIW	TRAV1-2	TRAJ33	CASSDTSGGANEQFF	TRBV6-4	TRBJ2-1	MAIT CD8 T cell
	human_tcr191	MAIT CD8 T cell	09/0769	CAVRDSNYQLIW	TRAV1-2	TRAJ33	CASSEDSSGANVLTF	TRBV6-1	TRBJ2-6	MAIT CD8 T cell
	human_tcr192	MAIT CD8 T cell	09/0769	CAVRDSNYQLIW	TRAV1-2	TRAJ33	CASSEGASNQPQHF	TRBV6-4	TRBJ1-5	MAIT CD8 T cell
	human_tcr193	MAIT CD8 T cell	09/0769	CAVRDSNYQLIW	TRAV1-2	TRAJ33	CASSEGGGGATDTQYF	TRBV6-1	TRBJ2-3	MAIT CD8 T cell
	human_tcr194	MAIT CD8 T cell	09/0769	CAVRDSNYQLIW	TRAV1-2	TRAJ33	CASSEGGGGATDTQYF	TRBV6-1	TRBJ2-3	MAIT CD8 T cell
	human_tcr195	MAIT CD8 T cell	09/0769	CAVRDSNYQLIW	TRAV1-2	TRAJ33	CASSEGTGGSPLHF	TRBV6-1	TRBJ1-6	MAIT CD8 T cell
	human_tcr196	MAIT CD8 T cell	09/0769	CAVRDSNYQLIW	TRAV1-2	TRAJ33	CASSESKGGTTFYEQYF	TRBV10-2	TRBJ2-7	MAIT CD8 T cell
	human_tcr197	MAIT CD8 T cell	09/0769	CAVRDSNYQLIW	TRAV1-2	TRAJ33	CASSEVPGQGPDTF	TRBV6-1	TRBJ1-2	MAIT CD8 T cell
	human_tcr198	MAIT CD8 T cell	09/0769	CAVRDSNYQLIW	TRAV1-2	TRAJ33	CASSGFISGANVLTF	TRBV6-2	TRBJ2-6	MAIT CD8 T cell
	human_tcr199	MAIT CD8 T cell	09/0769	CAVRDSNYQLIW	TRAV1-2	TRAJ33	CASSGFISGANVLTF	TRBV6-2	TRBJ2-6	MAIT CD8 T cell
	human_tcr200	MAIT CD8 T cell	09/0769	CAVRDSNYQLIW	TRAV1-2	TRAJ33	CASSGFISGANVLTF	TRBV6-2	TRBJ2-6	MAIT CD8 T cell
	human_tcr201	MAIT CD8 T cell	09/0769	CAVRDSNYQLIW	TRAV1-2	TRAJ33	CASSGFISGANVLTF	TRBV6-2	TRBJ2-6	MAIT CD8 T cell
	human_tcr202	MAIT CD8 T cell	09/0769	CAVRDSNYQLIW	TRAV1-2	TRAJ33	CASSGFISGANVLTF	TRBV6-2	TRBJ2-6	MAIT CD8 T cell
	human_tcr203	MAIT CD8 T cell	09/0769	CAVRDSNYQLIW	TRAV1-2	TRAJ33	CASSGFISGANVLTF	TRBV6-2	TRBJ2-6	MAIT CD8 T cell
	human_tcr204	MAIT CD8 T cell	09/0769	CAVRDSNYQLIW	TRAV1-2	TRAJ33	CASSGFISGANVLTF	TRBV6-2	TRBJ2-6	MAIT CD8 T cell
	human_tcr205	MAIT CD8 T cell	09/0769	CAVRDSNYQLIW	TRAV1-2	TRAJ33	CASSGFISGANVLTF	TRBV6-2	TRBJ2-6	MAIT CD8 T cell
	human_tcr206	MAIT CD8 T cell	09/0769	CAVRDSNYQLIW	TRAV1-2	TRAJ33	CASSGTSGGYNEQFF	TRBV6-4	TRBJ2-1	MAIT CD8 T cell
	human_tcr207	MAIT CD8 T cell	09/0769	CAVRDSNYQLIW	TRAV1-2	TRAJ33	CASSGTSGGYNEQFF	TRBV6-4	TRBJ2-1	MAIT CD8 T cell
	human_tcr208	MAIT CD8 T cell	09/0769	CAVRDSNYQLIW	TRAV1-2	TRAJ33	CASSGTSGGYNEQFF	TRBV6-4	TRBJ2-1	MAIT CD8 T cell
	human_tcr209	MAIT CD8 T cell	09/0769	CAVRDSNYQLIW	TRAV1-2	TRAJ33	CASSGTSGGYNEQFF	TRBV6-4	TRBJ2-1	MAIT CD8 T cell
	human_tcr210	MAIT CD8 T cell	09/0769	CAVRDSNYQLIW	TRAV1-2	TRAJ33	CASSGTSGGYNEQFF	TRBV6-4	TRBJ2-1	MAIT CD8 T cell
	human_tcr211	MAIT CD8 T cell	09/0769	CAVRDSNYQLIW	TRAV1-2	TRAJ33	CASSGTSGGYNEQFF	TRBV6-4	TRBJ2-1	MAIT CD8 T cell
	human_tcr212	MAIT CD8 T cell	09/0769	CAVRDSNYQLIW	TRAV1-2	TRAJ33	CASSGTSGGYNEQFF	TRBV6-4	TRBJ2-1	MAIT CD8 T cell
	human_tcr213	MAIT CD8 T cell	09/0769	CAVRDSNYQLIW	TRAV1-2	TRAJ33	CASSGTSGGYNEQFF	TRBV6-4	TRBJ2-1	MAIT CD8 T cell
	human_tcr214	MAIT CD8 T cell	09/0769	CAVRDSNYQLIW	TRAV1-2	TRAJ33	CASSQDDSSSYEQYF	TRBV4-2	TRBJ2-7	MAIT CD8 T cell
	human_tcr215	MAIT CD8 T cell	09/0769	CAVRDSNYQLIW	TRAV1-2	TRAJ33	CASSQDDSSSYEQYF	TRBV4-2	TRBJ2-7	MAIT CD8 T cell
	human_tcr216	MAIT CD8 T cell	09/0769	CAVRDSNYQLIW	TRAV1-2	TRAJ33	CASSQDGSQDRTYGYTF	TRBV4-3	TRBJ1-2	MAIT CD8 T cell
	human_tcr217	MAIT CD8 T cell	09/0769	CAVRDSNYQLIW	TRAV1-2	TRAJ33	CASSQGLESGELFF	TRBV4-2	TRBJ2-2	MAIT CD8 T cell
	human_tcr218	MAIT CD8 T cell	09/0769	CAVRDSNYQLIW	TRAV1-2	TRAJ33	CASSQTGEDTEAFF	TRBV6-4	TRBJ1-1	MAIT CD8 T cell
	human_tcr219	MAIT CD8 T cell	09/0769	CAVRDSNYQLIW	TRAV1-2	TRAJ33	CASSYVESGANVLTF	TRBV6-2	TRBJ2-6	MAIT CD8 T cell
	human_tcr220	MAIT CD8 T cell	09/0769	CAVRDSNYQLIW	TRAV1-2	TRAJ33	CASTLLASGSEGANVLTF	TRBV6-4	TRBJ2-6	MAIT CD8 T cell
	human_tcr221	MAIT CD8 T cell	09/0769	CAVRDSNYQLIW	TRAV1-2	TRAJ33	CSAGYGQGSSPLHF	TRBV20-1	TRBJ1-6	MAIT CD8 T cell
	human_tcr222	MAIT CD8 T cell	09/0769	CAVRDSNYQLIW	TRAV1-2	TRAJ33	CSARTGGDYGYTF	TRBV20-1	TRBJ1-2	MAIT CD8 T cell
	human_tcr223	MAIT CD8 T cell	09/0769	CAVRDSNYQLIW	TRAV1-2	TRAJ33	CSPGGQFVSEAFF	TRBV20-1	TRBJ1-1	MAIT CD8 T cell
	human_tcr224	MAIT CD8 T cell	09/0769	CAVRDSNYQLIW	TRAV1-2	TRAJ33	CASSGFISGANVLTF	TRBV6-2	TRBJ2-6	MAIT CD8 T cell
	human_tcr225	MAIT CD8 T cell	09/0769	CAVRDSNYQLIW	TRAV1-2	TRAJ33	CSVEDRPTGADTQYF	TRBV29-1	TRBJ2-3	MAIT CD8 T cell
	human_tcr226	MAIT CD8 T cell	09/0769	CAVRDSNYQLIW	TRAV1-2	TRAJ33	CASSGFISGANVLTF	TRBV6-2	TRBJ2-6	MAIT CD8 T cell
	human_tcr227	MAIT CD8 T cell	09/0769	CAVRDSNYQLIW	TRAV1-2	TRAJ33	CASSGFISGANVLTF	TRBV6-2	TRBJ2-6	MAIT CD8 T cell
	human_tcr228	MAIT CD8 T cell	09/0769	CAVRDSNYQLIW	TRAV1-2	TRAJ33	CASSHSQGGAEKLFF	TRBV4-3	TRBJ1-4	MAIT CD8 T cell
	human_tcr229	MAIT CD8 T cell	09/0769	CAVRDSNYQLIW	TRAV1-2	TRAJ33	CASSGFISGANVLTF	TRBV6-2	TRBJ2-6	MAIT CD8 T cell
	human_tcr230	MAIT CD8 T cell	09/0769	CAVRDSNYQLIW	TRAV1-2	TRAJ33	CASSQDKGDQETQYF	TRBV4-2	TRBJ2-5	MAIT CD8 T cell
	human_tcr231	MAIT CD8 T cell	09/0769	CAVRDSNYQLIW	TRAV1-2	TRAJ33	CASSGFISGANVLTF	TRBV6-2	TRBJ2-6	MAIT CD8 T cell
	human_tcr232	MAIT CD8 T cell	09/0769	CAVRDSNYQLIW	TRAV1-2	TRAJ33	CASSDGTGGDTQYF	TRBV6-4	TRBJ2-3	MAIT CD8 T cell
	human_tcr233	MAIT CD8 T cell	09/0769	CAVRDSNYQLIW	TRAV1-2	TRAJ33	CASSGFISGANVLTF	TRBV6-2	TRBJ2-6	MAIT CD8 T cell
	human_tcr234	MAIT CD8 T cell	09/0769	CAVRDSNYQLIW	TRAV1-2	TRAJ33	CASSGFISGANVLTF	TRBV6-2	TRBJ2-6	MAIT CD8 T cell
	human_tcr235	MAIT CD8 T cell	09/0769	CAVRDSNYQLIW	TRAV1-2	TRAJ33	CASSDSSSGVDTQYF	TRBV6-4	TRBJ2-3	MAIT CD8 T cell
	human_tcr236	MAIT CD8 T cell	09/0769	CAVRDSNYQLIW	TRAV1-2	TRAJ33	CASSDGTGGDTQYF	TRBV6-4	TRBJ2-3	MAIT CD8 T cell
	human_tcr237	MAIT CD8 T cell	09/0769	CAVRDSNYQLIW	TRAV1-2	TRAJ33	CASSGFISGANVLTF	TRBV6-2	TRBJ2-6	MAIT CD8 T cell
	human_tcr238	MAIT CD8 T cell	09/0769	CAVRDSNYQLIW	TRAV1-2	TRAJ33	CASSQDLAGGPDTQYF	TRBV4-3	TRBJ2-3	MAIT CD8 T cell
	human_tcr239	MAIT CD8 T cell	09/0769	CAVRDSNYQLIW	TRAV1-2	TRAJ33	CASSGTSGGYNEQFF	TRBV6-4	TRBJ2-1	MAIT CD8 T cell
	human_tcr240	MAIT CD8 T cell	09/0769	CAVRDSNYQLIW	TRAV1-2	TRAJ33	CASSDSGEGTEAFF	TRBV6-1	TRBJ1-1	MAIT CD8 T cell
	human_tcr241	MAIT CD8 T cell	09/0769	CAVRDSNYQLIW	TRAV1-2	TRAJ33	CASGLVPTDTEAFF	TRBV12-5	TRBJ1-1	MAIT CD8 T cell
	human_tcr242	MAIT CD8 T cell	09/0769	CAVRDSNYQLIW	TRAV1-2	TRAJ33	CASTLLASGSEGANVLTF	TRBV6-4	TRBJ2-6	MAIT CD8 T cell
	human_tcr243	MAIT CD8 T cell	09/0769	CAVRDSNYQLIW	TRAV1-2	TRAJ33	CAAAGGPDTGELFF	TRBV6-1	TRBJ2-2	MAIT CD8 T cell
	human_tcr244	MAIT CD8 T cell	09/0769	CAVRDSNYQLIW	TRAV1-2	TRAJ33	CASSDEGSSTDTQYF	TRBV6-4	TRBJ2-3	MAIT CD8 T cell
	human_tcr245	MAIT CD8 T cell	09/0769	CAVRDSNYQLIW	TRAV1-2	TRAJ33	CASSDGETGELFF	TRBV6-1	TRBJ2-2	MAIT CD8 T cell
	human_tcr246	MAIT CD8 T cell	09/0769	CAVRDSNYQLIW	TRAV1-2	TRAJ33	CASSDGTSGEDTQYF	TRBV6-4	TRBJ2-3	MAIT CD8 T cell
	human_tcr247	MAIT CD8 T cell	09/0769	CAVRDSNYQLIW	TRAV1-2	TRAJ33	CASSEASGGYNEQFF	TRBV6-1	TRBJ2-1	MAIT CD8 T cell
	human_tcr248	MAIT CD8 T cell	09/0769	CAVRDSNYQLIW	TRAV1-2	TRAJ33	CASSEASGGYNEQFF	TRBV6-1	TRBJ2-1	MAIT CD8 T cell
	human_tcr249	MAIT CD8 T cell	09/0769	CAVRDSNYQLIW	TRAV1-2	TRAJ33	CASSEGASNQPQHF	TRBV6-4	TRBJ1-5	MAIT CD8 T cell
	human_tcr250	MAIT CD8 T cell	09/0769	CAVRDSNYQLIW	TRAV1-2	TRAJ33	CASSEGDGGGSPLHF	TRBV6-1	TRBJ1-6	MAIT CD8 T cell
	human_tcr251	MAIT CD8 T cell	09/0769	CAVRDSNYQLIW	TRAV1-2	TRAJ33	CASSEGESTDTQYF	TRBV6-4	TRBJ2-3	MAIT CD8 T cell
	human_tcr252	MAIT CD8 T cell	09/0769	CAVRDSNYQLIW	TRAV1-2	TRAJ33	CASSEGETGELFF	TRBV6-1	TRBJ2-2	MAIT CD8 T cell
	human_tcr253	MAIT CD8 T cell	09/0769	CAVRDSNYQLIW	TRAV1-2	TRAJ33	CASSGFISGANVLTF	TRBV6-2	TRBJ2-6	MAIT CD8 T cell
	human_tcr254	MAIT CD8 T cell	09/0769	CAVRDSNYQLIW	TRAV1-2	TRAJ33	CASSGFISGANVLTF	TRBV6-2	TRBJ2-6	MAIT CD8 T cell
	human_tcr255	MAIT CD8 T cell	09/0769	CAVRDSNYQLIW	TRAV1-2	TRAJ33	CASSGFISGANVLTF	TRBV6-2	TRBJ2-6	MAIT CD8 T cell
	human_tcr256	MAIT CD8 T cell	09/0769	CAVRDSNYQLIW	TRAV1-2	TRAJ33	CASSGFISGANVLTF	TRBV6-2	TRBJ2-6	MAIT CD8 T cell
	human_tcr257	MAIT CD8 T cell	09/0769	CAVRDSNYQLIW	TRAV1-2	TRAJ33	CASSGFISGANVLTF	TRBV6-2	TRBJ2-6	MAIT CD8 T cell
	human_tcr258	MAIT CD8 T cell	09/0769	CAVRDSNYQLIW	TRAV1-2	TRAJ33	CASSGFISGANVLTF	TRBV6-2	TRBJ2-6	MAIT CD8 T cell
	human_tcr259	MAIT CD8 T cell	09/0769	CAVRDSNYQLIW	TRAV1-2	TRAJ33	CASSGFISGANVLTF	TRBV6-2	TRBJ2-6	MAIT CD8 T cell
	human_tcr260	MAIT CD8 T cell	09/0769	CAVRDSNYQLIW	TRAV1-2	TRAJ33	CASSGFISGANVLTF	TRBV6-2	TRBJ2-6	MAIT CD8 T cell
	human_tcr261	MAIT CD8 T cell	09/0769	CAVRDSNYQLIW	TRAV1-2	TRAJ33	CASSGFISGANVLTF	TRBV6-2	TRBJ2-6	MAIT CD8 T cell
	human_tcr262	MAIT CD8 T cell	09/0769	CAVRDSNYQLIW	TRAV1-2	TRAJ33	CASSGFISGANVLTF	TRBV6-2	TRBJ2-6	MAIT CD8 T cell
	human_tcr263	MAIT CD8 T cell	09/0769	CAVRDSNYQLIW	TRAV1-2	TRAJ33	CASSGFISGANVLTF	TRBV6-2	TRBJ2-6	MAIT CD8 T cell
	human_tcr264	MAIT CD8 T cell	09/0769	CAVRDSNYQLIW	TRAV1-2	TRAJ33	CASSGFISGANVLTF	TRBV6-2	TRBJ2-6	MAIT CD8 T cell
	human_tcr265	MAIT CD8 T cell	09/0769	CAVRDSNYQLIW	TRAV1-2	TRAJ33	CASSGFISGANVLTF	TRBV6-2	TRBJ2-6	MAIT CD8 T cell
	human_tcr266	MAIT CD8 T cell	09/0769	CAVRDSNYQLIW	TRAV1-2	TRAJ33	CASSGFISGANVLTF	TRBV6-2	TRBJ2-6	MAIT CD8 T cell
	human_tcr267	MAIT CD8 T cell	09/0769	CAVRDSNYQLIW	TRAV1-2	TRAJ33	CASSGFISGANVLTF	TRBV6-2	TRBJ2-6	MAIT CD8 T cell
	human_tcr268	MAIT CD8 T cell	09/0769	CAVRDSNYQLIW	TRAV1-2	TRAJ33	CASSGFISGANVLTF	TRBV6-2	TRBJ2-6	MAIT CD8 T cell
	human_tcr269	MAIT CD8 T cell	09/0769	CAVRDSNYQLIW	TRAV1-2	TRAJ33	CASSGTSGGYNEQFF	TRBV6-4	TRBJ2-1	MAIT CD8 T cell
	human_tcr270	MAIT CD8 T cell	09/0769	CAVRDSNYQLIW	TRAV1-2	TRAJ33	CASSGTSGGYNEQFF	TRBV6-4	TRBJ2-1	MAIT CD8 T cell
	human_tcr271	MAIT CD8 T cell	09/0769	CAVRDSNYQLIW	TRAV1-2	TRAJ33	CASSGTSGGYNEQFF	TRBV6-4	TRBJ2-1	MAIT CD8 T cell
	human_tcr272	MAIT CD8 T cell	09/0769	CAVRDSNYQLIW	TRAV1-2	TRAJ33	CASSPDTPDVSYEQYF	TRBV27	TRBJ2-7	MAIT CD8 T cell
	human_tcr273	MAIT CD8 T cell	09/0769	CAVRDSNYQLIW	TRAV1-2	TRAJ33	CASSPGLGADTQYF	TRBV6-4	TRBJ2-3	MAIT CD8 T cell
	human_tcr274	MAIT CD8 T cell	09/0769	CAVRDSNYQLIW	TRAV1-2	TRAJ33	CASSPHGGPEQYF	TRBV9	TRBJ2-7	MAIT CD8 T cell
	human_tcr275	MAIT CD8 T cell	09/0769	CAVRDSNYQLIW	TRAV1-2	TRAJ33	CASSPHGGPEQYF	TRBV9	TRBJ2-7	MAIT CD8 T cell
	human_tcr276	MAIT CD8 T cell	09/0769	CAVRDSNYQLIW	TRAV1-2	TRAJ33	CASSQDDSSSYEQYF	TRBV4-2	TRBJ2-7	MAIT CD8 T cell
	human_tcr277	MAIT CD8 T cell	09/0769	CAVRDSNYQLIW	TRAV1-2	TRAJ33	CASSQDDSSSYEQYF	TRBV4-2	TRBJ2-7	MAIT CD8 T cell
	human_tcr278	MAIT CD8 T cell	09/0769	CAVRDSNYQLIW	TRAV1-2	TRAJ33	CASSQDRGGQETQYF	TRBV4-3	TRBJ2-5	MAIT CD8 T cell
	human_tcr279	MAIT CD8 T cell	09/0769	CAVRDSNYQLIW	TRAV1-2	TRAJ33	CASSQETSASYEQYF	TRBV4-2	TRBJ2-7	MAIT CD8 T cell
	human_tcr280	MAIT CD8 T cell	09/0769	CAVRDSNYQLIW	TRAV1-2	TRAJ33	CASSQVTNSGANVLTF	TRBV4-2	TRBJ2-6	MAIT CD8 T cell
	human_tcr281	MAIT CD8 T cell	09/0769	CAVRDSNYQLIW	TRAV1-2	TRAJ33	CASSRLAGETYNEQFF	TRBV6-1	TRBJ2-1	MAIT CD8 T cell
	human_tcr282	MAIT CD8 T cell	09/0769	CAVRDSNYQLIW	TRAV1-2	TRAJ33	CASSWTVGTGANVLTF	TRBV3-1	TRBJ2-6	MAIT CD8 T cell
	human_tcr283	MAIT CD8 T cell	09/0769	CAVRDSNYQLIW	TRAV1-2	TRAJ33	CATSDLGDGEGKETQYF	TRBV24-1	TRBJ2-5	MAIT CD8 T cell
	human_tcr284	MAIT CD8 T cell	09/0769	CAVRDSNYQLIW	TRAV1-2	TRAJ33	CATSDLGDGEGKETQYF	TRBV24-1	TRBJ2-5	MAIT CD8 T cell
	human_tcr285	MAIT CD8 T cell	09/0769	CAVSDSNYQLIW	TRAV1-2	TRAJ33	CASSEEVGKNGYTF	TRBV6-1	TRBJ1-2	MAIT CD8 T cell
	human_tcr286	MAIT CD8 T cell	09/0769	CAVSDSNYQLIW	TRAV1-2	TRAJ33	CATSDLQGGESGELFF	TRBV24-1	TRBJ2-2	MAIT CD8 T cell
	human_tcr287	MAIT CD8 T cell	09/0769	CAVSDSNYQLIW	TRAV1-2	TRAJ33	CSAESGESSYNEQFF	TRBV20-1	TRBJ2-1	MAIT CD8 T cell
	human_tcr288	MAIT CD8 T cell	09/0769	CAVSDSNYQLIW	TRAV1-2	TRAJ33	CSARDPRGGDTGELFF	TRBV20-1	TRBJ2-2	MAIT CD8 T cell
	human_tcr289	MAIT CD8 T cell	09/0769	CAVSDSNYQLIW	TRAV1-2	TRAJ33	CSARVSLGQGSSPLHF	TRBV20-1	TRBJ1-6	MAIT CD8 T cell
	human_tcr290	MAIT CD8 T cell	09/0769	CAVSDSNYQLIW	TRAV1-2	TRAJ33	CSATPGQDYNEQFF	TRBV20-1	TRBJ2-1	MAIT CD8 T cell
	human_tcr291	MAIT CD8 T cell	09/0769	CAVSDSNYQLIW	TRAV1-2	TRAJ33	CSPRAGDLNTEAFF	TRBV20-1	TRBJ1-1	MAIT CD8 T cell
	human_tcr292	MAIT CD8 T cell	09/0769	CAVSDSNYQLIW	TRAV1-2	TRAJ33	CASILLGGGAGNEQFF	TRBV6-1	TRBJ2-1	MAIT CD8 T cell
	human_tcr293	MAIT CD8 T cell	09/0769	CAVSDSNYQLIW	TRAV1-2	TRAJ33	CASILLGGGAGNEQFF	TRBV6-1	TRBJ2-1	MAIT CD8 T cell
	human_tcr294	MAIT CD8 T cell	09/0769	CAVSDSNYQLIW	TRAV1-2	TRAJ33	CASSEEGTGGREQYF	TRBV6-1	TRBJ2-7	MAIT CD8 T cell
	human_tcr295	MAIT CD8 T cell	09/0769	CAVSDSNYQLIW	TRAV1-2	TRAJ33	CSAESGESSYNEQFF	TRBV20-1	TRBJ2-1	MAIT CD8 T cell
	human_tcr296	MAIT CD8 T cell	09/0769	CAVTDSNYQLIW	TRAV1-2	TRAJ33	CASNPPETGGRKQYF	TRBV6-1	TRBJ2-7	MAIT CD8 T cell
	human_tcr297	MAIT CD8 T cell	09/0769	CAVTDSNYQLIW	TRAV1-2	TRAJ33	CASSDGGSSYNEQFF	TRBV6-4	TRBJ2-1	MAIT CD8 T cell
	human_tcr298	MAIT CD8 T cell	09/0769	CAVTDSNYQLIW	TRAV1-2	TRAJ33	CASSEAGGQGYSPLHF	TRBV6-1	TRBJ1-6	MAIT CD8 T cell
	human_tcr299	MAIT CD8 T cell	09/0769	CAVTDSNYQLIW	TRAV1-2	TRAJ33	CASSQAGGNTDTQYF	TRBV4-2	TRBJ2-3	MAIT CD8 T cell
	human_tcr300	MAIT CD8 T cell	09/0769	CAVTDSNYQLIW	TRAV1-2	TRAJ33	CASSSRDSYSEQYF	TRBV6-6	TRBJ2-7	MAIT CD8 T cell
	human_tcr301	MAIT CD8 T cell	09/0769	CAVTDSNYQLIW	TRAV1-2	TRAJ33	CASSVGQDTGELFF	TRBV6-1	TRBJ2-2	MAIT CD8 T cell
	human_tcr302	MAIT CD8 T cell	09/0769	CAVTDSNYQLIW	TRAV1-2	TRAJ33	CASSWGVGDTGELFF	TRBV6-6	TRBJ2-2	MAIT CD8 T cell
	human_tcr303	MAIT CD8 T cell	09/0769	CAVTDSNYQLIW	TRAV1-2	TRAJ33	CASSYKSELVNEQFF	TRBV6-6	TRBJ2-1	MAIT CD8 T cell
	human_tcr304	MAIT CD8 T cell	09/0769	CAVTDSNYQLIW	TRAV1-2	TRAJ33	CASSVGQHNEQFF	TRBV6-1	TRBJ2-1	MAIT CD8 T cell
	human_tcr305	MAIT CD8 T cell	09/0769	CAVTDSNYQLIW	TRAV1-2	TRAJ33	CASSVGQHNEQFF	TRBV6-1	TRBJ2-1	MAIT CD8 T cell
	human_tcr306	MAIT CD8 T cell	09/0769	CAVTDSNYQLIW	TRAV1-2	TRAJ33	CASSVGQHNEQFF	TRBV6-1	TRBJ2-1	MAIT CD8 T cell
	human_tcr307	MAIT CD8 T cell	09/0769	CAVTDSNYQLIW	TRAV1-2	TRAJ33	CASTPHSGGAGNEQFF	TRBV6-1	TRBJ2-1	MAIT CD8 T cell
	human_tcr308	MAIT CD8 T cell	09/0769	CAVTDSNYQLIW	TRAV1-2	TRAJ33	CASSEGQGATDTQYF	TRBV6-1	TRBJ2-3	MAIT CD8 T cell
	human_tcr309	MAIT CD8 T cell	09/0769	CAVTDSNYQLIW	TRAV1-2	TRAJ33	CASSVGQHNEQFF	TRBV6-1	TRBJ2-1	MAIT CD8 T cell
	human_tcr310	MAIT CD8 T cell	09/0769	CAVTDSNYQLIW	TRAV1-2	TRAJ33	CASSVGQHNEQFF	TRBV6-1	TRBJ2-1	MAIT CD8 T cell
	human_tcr311	MAIT CD8 T cell	09/0769	CAVTDSNYQLIW	TRAV1-2	TRAJ33	CASSVGQHNEQFF	TRBV6-1	TRBJ2-1	MAIT CD8 T cell
	human_tcr312	MAIT CD8 T cell	09/0769	CAVTDSNYQLIW	TRAV1-2	TRAJ33	CASSEGQGATDTQYF	TRBV6-1	TRBJ2-3	MAIT CD8 T cell
	human_tcr313	MAIT CD8 T cell	09/0769	CAVTDSNYQLIW	TRAV1-2	TRAJ33	CASSLDGDSGANVLTF	TRBV6-2	TRBJ2-6	MAIT CD8 T cell
	human_tcr314	MAIT CD8 T cell	09/0769	CAVTDSNYQLIW	TRAV1-2	TRAJ33	CATKTSGETGELFF	TRBV24-1	TRBJ2-2	MAIT CD8 T cell
	human_tcr315	MAIT CD8 T cell	09/0769	CAVTDSNYQLIW	TRAV1-2	TRAJ33	CATSKSNENYEQYF	TRBV15	TRBJ2-7	MAIT CD8 T cell
	human_tcr316	MAIT CD8 T cell	09/0769	CAVVDSNYQLIW	TRAV1-2	TRAJ33	CASSDSVAAPDTQYF	TRBV6-1	TRBJ2-3	MAIT CD8 T cell
	human_tcr317	MAIT CD8 T cell	09/0769	CAVVDSNYQLIW	TRAV1-2	TRAJ33	CASSDSVAAPDTQYF	TRBV6-1	TRBJ2-3	MAIT CD8 T cell
	human_tcr318	MAIT CD8 T cell	09/0769	CAVVDSNYQLIW	TRAV1-2	TRAJ33	CASSEKGTDSGNTIYF	TRBV10-2	TRBJ1-3	MAIT CD8 T cell
	human_tcr319	MAIT CD8 T cell	09/0769	CAVVDSNYQLIW	TRAV1-2	TRAJ33	CASSQEGQGSYNEQFF	TRBV4-3	TRBJ2-1	MAIT CD8 T cell
	human_tcr320	MAIT CD8 T cell	09/0769	CAVVDSNYQLIW	TRAV1-2	TRAJ33	CSARDPISSYEQYF	TRBV20-1	TRBJ2-7	MAIT CD8 T cell
	human_tcr321	MAIT CD8 T cell	09/0769	CAVVDSNYQLIW	TRAV1-2	TRAJ33	CASRAGEASTDTQYF	TRBV6-4	TRBJ2-3	MAIT CD8 T cell
	human_tcr322	MAIT CD8 T cell	09/0769	CAVVDSNYQLIW	TRAV1-2	TRAJ33	CSARDLGTSRDYNEQFF	TRBV20-1	TRBJ2-1	MAIT CD8 T cell
	human_tcr323	MAIT CD8 T cell	09/0769	CAVVDSNYQLIW	TRAV1-2	TRAJ33	CASSAGGANTGELFF	TRBV6-4	TRBJ2-2	MAIT CD8 T cell
	human_tcr324	MAIT CD8 T cell	09/0769	CAVVDSNYQLIW	TRAV1-2	TRAJ33	CASSEIEGTNNYGYTF	TRBV6-1	TRBJ1-2	MAIT CD8 T cell
	human_tcr325	MAIT CD8 T cell	09/0769	CAVVDSNYQLIW	TRAV1-2	TRAJ33	CASSEIEGTNNYGYTF	TRBV6-1	TRBJ1-2	MAIT CD8 T cell
	human_tcr326	MAIT CD8 T cell	09/0769	CAPLDSNYQLIW	TRAV1-2	TRAJ33	CXHIEQFF	TRBV20-1	TRBJ2-1	MAIT CD8 T cell
	human_tcr327	MAIT CD8 T cell	09/0769	CAPLDSNYQLIW	TRAV1-2	TRAJ33	CASSPEQGMSNYGYTF	TRBV6-4	TRBJ1-2	MAIT CD8 T cell
	human_tcr328	MAIT CD8 T cell	09/0769	CAVIDSNYQLIW	TRAV1-2	TRAJ33	CASSPRSSYNEQFF	TRBV6-2	TRBJ2-1	MAIT CD8 T cell
	human_tcr329	MAIT CD8 T cell	09/0769	CAVIDSNYQLIW	TRAV1-2	TRAJ33	CASREQGSDTGELFF	TRBV6-2	TRBJ2-2	MAIT CD8 T cell
	human_tcr330	MAIT CD8 T cell	09/0769	CAVIDSNYQLIW	TRAV1-2	TRAJ33	CASSVSSGGRGRAFF	TRBV6-4	TRBJ1-1	MAIT CD8 T cell
	human_tcr331	MAIT CD8 T cell	09/0769	CAVKDSNYQLIW	TRAV1-2	TRAJ33	CASSQEESSGGAKTQYF	TRBV4-3	TRBJ2-5	MAIT CD8 T cell
	human_tcr332	MAIT CD8 T cell	09/0769	CAVKDSNYQLIW	TRAV1-2	TRAJ33	CSASLPRGQETQYF	TRBV20-1	TRBJ2-5	MAIT CD8 T cell
	human_tcr333	MAIT CD8 T cell	09/0769	CAVKDSNYQLIW	TRAV1-2	TRAJ33	CSASLPRGQETQYF	TRBV20-1	TRBJ2-5	MAIT CD8 T cell
	human_tcr334	MAIT CD8 T cell	09/0769	CAVKDSNYQLIW	TRAV1-2	TRAJ33	CSASLPRGQETQYF	TRBV20-1	TRBJ2-5	MAIT CD8 T cell
	human_tcr335	MAIT CD8 T cell	09/0769	CAVKDSNYQLIW	TRAV1-2	TRAJ33	CSASLPRGQETQYF	TRBV20-1	TRBJ2-5	MAIT CD8 T cell
	human_tcr336	MAIT CD8 T cell	09/0769	CAVKDSNYQLIW	TRAV1-2	TRAJ33	CSASLPRGQETQYF	TRBV20-1	TRBJ2-5	MAIT CD8 T cell
	human_tcr337	MAIT CD8 T cell	09/0769	CAVKDSNYQLIW	TRAV1-2	TRAJ33	CSASLPRGQETQYF	TRBV20-1	TRBJ2-5	MAIT CD8 T cell
	human_tcr338	MAIT CD8 T cell	09/0769	CAVKDSNYQLIW	TRAV1-2	TRAJ33	CSASLPRGQETQYF	TRBV20-1	TRBJ2-5	MAIT CD8 T cell
	human_tcr339	MAIT CD8 T cell	09/0769	CAVKDSNYQLIW	TRAV1-2	TRAJ33	CSASLPRGQETQYF	TRBV20-1	TRBJ2-5	MAIT CD8 T cell
	human_tcr340	MAIT CD8 T cell	09/0769	CAVKDSNYQLIW	TRAV1-2	TRAJ33	CSASLPRGQETQYF	TRBV20-1	TRBJ2-5	MAIT CD8 T cell
	human_tcr341	MAIT CD8 T cell	09/0769	CAVKDSNYQLIW	TRAV1-2	TRAJ33	CSASLPRGQETQYF	TRBV20-1	TRBJ2-5	MAIT CD8 T cell
	human_tcr342	MAIT CD8 T cell	09/0769	CAVKDSNYQLIW	TRAV1-2	TRAJ33	CSASLPRGQETQYF	TRBV20-1	TRBJ2-5	MAIT CD8 T cell
	human_tcr343	MAIT CD8 T cell	09/0769	CAVKDSNYQLIW	TRAV1-2	TRAJ33	CSASLPRGQETQYF	TRBV20-1	TRBJ2-5	MAIT CD8 T cell
	human_tcr344	MAIT CD8 T cell	09/0769	CAVKDSNYQLIW	TRAV1-2	TRAJ33	CSASLPRGQETQYF	TRBV20-1	TRBJ2-5	MAIT CD8 T cell
	human_tcr345	MAIT CD8 T cell	09/0769	CAVKDSNYQLIW	TRAV1-2	TRAJ33	CSASLPRGQETQYF	TRBV20-1	TRBJ2-5	MAIT CD8 T cell
	human_tcr346	MAIT CD8 T cell	09/0769	CAVKDSNYQLIW	TRAV1-2	TRAJ33	CSGAASGGGNQPQHF	TRBV20-1	TRBJ1-5	MAIT CD8 T cell
	human_tcr347	MAIT CD8 T cell	09/0769	CAVQDSNYQLIW	TRAV1-2	TRAJ33	CSARDWDRDYNEQFF	TRBV20-1	TRBJ2-1	MAIT CD8 T cell
	human_tcr348	MAIT CD8 T cell	09/0769	CAVQDSNYQLIW	TRAV1-2	TRAJ33	RASSIEDQPQHF	TRBV7-3	TRBJ1-5	MAIT CD8 T cell
	human_tcr349	MAIT CD8 T cell	09/0769	CAVQDSNYQLIW	TRAV1-2	TRAJ33	RASSIEDQPQHF	TRBV7-3	TRBJ1-5	MAIT CD8 T cell
	human_tcr350	MAIT CD8 T cell	09/0769	CAVQDSNYQLIW	TRAV1-2	TRAJ33	CSARDWDRDYNEQFF	TRBV20-1	TRBJ2-1	MAIT CD8 T cell
	human_tcr351	MAIT CD8 T cell	09/0769	CAVQDSNYQLIW	TRAV1-2	TRAJ33	RASSIEDQPQHF	TRBV7-3	TRBJ1-5	MAIT CD8 T cell
	human_tcr352	MAIT CD8 T cell	09/0769	CAVRDNDYKLSF	TRAV1-2	TRAJ20	CASSVASGGADEQFF	TRBV6-4	TRBJ2-1	MAIT CD8 T cell
	human_tcr353	MAIT CD8 T cell	09/0769	CAVRDNDYKLSF	TRAV1-2	TRAJ20	CASSVASGGADEQFF	TRBV6-4	TRBJ2-1	MAIT CD8 T cell
	human_tcr354	MAIT CD8 T cell	09/0769	CAVRDSDYKLSF	TRAV1-2	TRAJ20	CASSDSAGGTDTQYF	TRBV6-4	TRBJ2-3	MAIT CD8 T cell
	human_tcr355	MAIT CD8 T cell	09/0769	CAVRDSDYKLSF	TRAV1-2	TRAJ20	CASSDSAGGTDTQYF	TRBV6-4	TRBJ2-3	MAIT CD8 T cell
	human_tcr356	Conventional CD8 T cell	09/0769	CAVTSGDYKLSF	TRAV1-2	TRAJ20	CASSDGTSGGTDTQYF	TRBV6-4	TRBJ2-3	Conventional CD8 T cell
	human_tcr357	Conventional CD8 T cell	09/0769	CAVTSGDYKLSF	TRAV1-2	TRAJ20	CASSDGTSGGTDTQYF	TRBV6-4	TRBJ2-3	Conventional CD8 T cell
	human_tcr358	Conventional CD8 T cell	09/0769	CVVNDRGSTLGRLYF	TRAV10	TRAJ18	CASSINRGDSQAFF	TRBV25-1	TRBJ1-1	Conventional CD8 T cell
	human_tcr359	Conventional CD8 T cell	09/0769	CVVNDRGSTLGRLYF	TRAV10	TRAJ18	CASSDTLLEVSETQYF	TRBV25-1	TRBJ2-5	Conventional CD8 T cell
	human_tcr360	MAIT CD8 T cell	09/0769	CAVGDSNYQLIW	TRAV1-2	TRAJ33	CSARLPGQGSSPLHF	TRBV20-1	TRBJ1-6	MAIT CD8 T cell
	human_tcr361	Conventional CD8 T cell	09/0769	CVVTDRGSTLGRLYF	TRAV10	TRAJ18	CASSPLPSQGGDRNIQYF	TRBV25-1	TRBJ2-4	Conventional CD8 T cell
	human_tcr362	Conventional CD8 T cell	09/0769	CVVTDRGSTLGRLYF	TRAV10	TRAJ18	CASSEPSSGGQYF	TRBV25-1	TRBJ2-3	Conventional CD8 T cell
	human_tcr363	Conventional CD8 T cell	09/0769	CVVTDRGSTLGRLYF	TRAV10	TRAJ18	CASSEHRQGAFEQYF	TRBV25-1	TRBJ2-7	Conventional CD8 T cell
	human_tcr364	Conventional CD8 T cell	09/0769	CVVTDRGSTLGRLYF	TRAV10	TRAJ18	CASSAFLTTPGGKSLNEQFF	TRBV25-1	TRBJ2-1	Conventional CD8 T cell
	human_tcr365	Conventional CD8 T cell	09/0769	CVVTDRGSTLGRLYF	TRAV10	TRAJ18	CASSDSDRVNQPQHF	TRBV25-1	TRBJ1-5	Conventional CD8 T cell
	human_tcr366	Conventional CD8 T cell	09/0769	CVVYDRGSTLGRLYF	TRAV10	TRAJ18	CASSERTGEGYNSPLHF	TRBV25-1	TRBJ1-6	Conventional CD8 T cell
	human_tcr367	Conventional CD8 T cell	09/0769	CVVYDRGSTLGRLYF	TRAV10	TRAJ18	CASSESAGAFGESSYNSPLHF	TRBV25-1	TRBJ1-6	Conventional CD8 T cell
	human_tcr368	Conventional CD8 T cell	09/0769	CVVYDRGSTLGRLYF	TRAV10	TRAJ18	CASSESGDRGFAEQYF	TRBV25-1	TRBJ2-7	Conventional CD8 T cell
	human_tcr369	MAIT CD8 T cell	09/0769	CAAVDSNYQLIW	TRAV1-2	TRAJ33	CASSESPTSGGEGELFF	TRBV6-1	TRBJ2-2	MAIT CD8 T cell
	human_tcr370	MAIT CD8 T cell	09/0769	CAGLDSNYQLIW	TRAV1-2	TRAJ33	CASSQELAGGLGLETQYF	TRBV3-1	TRBJ2-5	MAIT CD8 T cell
	human_tcr371	Conventional CD8 T cell	09/0769	CALSENRGGTASKLTF	TRAV19	TRAJ44	CASSYTGTSLSYEQYF	TRBV3-1	TRBJ2-7	Conventional CD8 T cell
	human_tcr372	Conventional CD8 T cell	09/0769	CAVCDSNYQLIW	TRAV1-2	TRAJ33	CATDREPGAGNTIYF	TRBV6-1	TRBJ1-3	Conventional CD8 T cell
	human_tcr373	Conventional CD8 T cell	09/0769	CAVCDSNYQLIW	TRAV1-2	TRAJ33	CASSADRDTGELFF	TRBV25-1	TRBJ2-2	Conventional CD8 T cell
	human_tcr374	Conventional CD8 T cell	09/0769	CAVPDSNYQLIW	TRAV1-2	TRAJ33	CASSQGLTDSASPLHF	TRBV3-1	TRBJ1-6	Conventional CD8 T cell
	human_tcr375	MAIT CD8 T cell	09/0769	CAVRDGNYQLIW	TRAV1-2	TRAJ33	CASSEAPGSGSTEAFF	TRBV6-1	TRBJ1-1	MAIT CD8 T cell
	human_tcr376	MAIT CD8 T cell	09/0769	CAVRDGNYQLIW	TRAV1-2	TRAJ33	CASSRTGGNTGELFF	TRBV6-4	TRBJ2-2	MAIT CD8 T cell
	human_tcr377	MAIT CD8 T cell	09/0769	CAVRDGNYQLIW	TRAV1-2	TRAJ33	CASSRTGGNTGELFF	TRBV6-4	TRBJ2-2	MAIT CD8 T cell
	human_tcr378	MAIT CD8 T cell	09/0769	CAVRDGNYQLIW	TRAV1-2	TRAJ33	CASSEAPGSGSTEAFF	TRBV6-1	TRBJ1-1	MAIT CD8 T cell
	human_tcr379	MAIT CD8 T cell	09/0769	CAVRDRDYKLSF	TRAV1-2	TRAJ20	CASSQVYGDASYEQYF	TRBV4-2	TRBJ2-7	MAIT CD8 T cell
	human_tcr380	MAIT CD8 T cell	09/0769	CAVRDRDYKLSF	TRAV1-2	TRAJ20	CASSVGVEGNTIYF	TRBV6-1	TRBJ1-3	MAIT CD8 T cell
	human_tcr381	MAIT CD8 T cell	09/0769	CAVRDRDYKLSF	TRAV1-2	TRAJ20	CASSVGVEGNTIYF	TRBV6-1	TRBJ1-3	MAIT CD8 T cell
	human_tcr382	Conventional CD8 T cell	09/0769	CVVFDRGSTLGRLYF	TRAV10	TRAJ18	CASSGFTGQRREAFF	TRBV25-1	TRBJ1-1	Conventional CD8 T cell
	human_tcr383	Conventional CD8 T cell	09/0769	CAAEGGTYKYIF	TRAV12-2	TRAJ40	CASSSLRGGGAPDTQYF	TRBV11-2	TRBJ2-3	Conventional CD8 T cell
	human_tcr384	Conventional CD8 T cell	09/0769	CAAEGGTYKYIF	TRAV12-2	TRAJ40	CASSSLRGGGAPDTQYF	TRBV11-2	TRBJ2-3	Conventional CD8 T cell
	human_tcr385	Conventional CD8 T cell	09/0769	CAAEGGTYKYIF	TRAV12-2	TRAJ40	CASSSLRGGGAPDTQYF	TRBV11-2	TRBJ2-3	Conventional CD8 T cell
	human_tcr386	Conventional CD8 T cell	09/0769	CAAIMGTASKLTF	TRAV29/DV5	TRAJ44	CAIRKQGAHTEAFF	TRBV10-3	TRBJ1-1	Conventional CD8 T cell
	human_tcr387	Conventional CD8 T cell	09/0769	CAAIMGTASKLTF	TRAV29/DV5	TRAJ44	CAIRKQGAHTEAFF	TRBV10-3	TRBJ1-1	Conventional CD8 T cell
	human_tcr388	Conventional CD8 T cell	09/0769	CAAIMGTASKLTF	TRAV29/DV5	TRAJ44	CAIRKQGAHTEAFF	TRBV10-3	TRBJ1-1	Conventional CD8 T cell
	human_tcr389	Conventional CD8 T cell	09/0769	CAAIMGTASKLTF	TRAV29/DV5	TRAJ44	CAIRKQGAHTEAFF	TRBV10-3	TRBJ1-1	Conventional CD8 T cell
	human_tcr390	Conventional CD8 T cell	09/0769	CAAIMGTASKLTF	TRAV29/DV5	TRAJ44	CAIRKQGAHTEAFF	TRBV10-3	TRBJ1-1	Conventional CD8 T cell
	human_tcr391	Conventional CD8 T cell	09/0769	CAAIMGTASKLTF	TRAV29/DV5	TRAJ44	CAIRKQGAHTEAFF	TRBV10-3	TRBJ1-1	Conventional CD8 T cell
	human_tcr392	Conventional CD8 T cell	09/0769	CAAINRDDKIIF	TRAV1-2	TRAJ30	CASSDSGGGSYNEQFF	TRBV6-4	TRBJ2-1	Conventional CD8 T cell
	human_tcr393	Conventional CD8 T cell	09/0769	CAAMDNDYKLSF	TRAV1-2	TRAJ20	CASSEAETGYNEQFF	TRBV6-1	TRBJ2-1	Conventional CD8 T cell
	human_tcr394	Conventional CD8 T cell	09/0769	CAARVYARLMF	TRAV29/DV5	TRAJ31	CSARPPARDRVNEQFF	TRBV20-1	TRBJ2-1	Conventional CD8 T cell
	human_tcr395	Conventional CD8 T cell	09/0769	CAASAIGGADGLTF	TRAV29/DV5	TRAJ45	CASSVTGGWPYEQYF	TRBV7-2	TRBJ2-7	Conventional CD8 T cell
	human_tcr396	Conventional CD8 T cell	09/0769	CAASAIGGADGLTF	TRAV29/DV5	TRAJ45	CASSVTGGWPYEQYF	TRBV7-2	TRBJ2-7	Conventional CD8 T cell
	human_tcr397	Conventional CD8 T cell	09/0769	CAASAIGGADGLTF	TRAV29/DV5	TRAJ45	CASSVTGGWPYEQYF	TRBV7-2	TRBJ2-7	Conventional CD8 T cell
	human_tcr398	Conventional CD8 T cell	09/0769	CAASAISGSGTYKYIF	TRAV29/DV5	TRAJ40	CASSLVSDRVEGYTF	TRBV28	TRBJ1-2	Conventional CD8 T cell
	human_tcr399	Conventional CD8 T cell	09/0769	CAASGVVDNTDKLIF	TRAV29/DV5	TRAJ34	CASTRGAGPYNEQFF	TRBV5-1	TRBJ2-1	Conventional CD8 T cell
	human_tcr400	Conventional CD8 T cell	09/0769	CAASGWGMNSGYSTLTF	TRAV29/DV5	TRAJ11	CASSSRYEQYF	TRBV11-2	TRBJ2-7	Conventional CD8 T cell
	human_tcr401	Conventional CD8 T cell	09/0769	CAASIANSGNTPLVF	TRAV13-1	TRAJ29	CASSYFRQENTGELFF	TRBV6-6	TRBJ2-2	Conventional CD8 T cell
	human_tcr402	Conventional CD8 T cell	09/0769	CAASLNSGYSTLTF	TRAV13-1	TRAJ11	CASSGTGSSSGANVLTF	TRBV6-1	TRBJ2-6	Conventional CD8 T cell
	human_tcr403	Conventional CD8 T cell	09/0769	CAASLVSGGGADGLTF	TRAV13-1	TRAJ45	CASRPSTGNSYEQYF	TRBV12-3	TRBJ2-7	Conventional CD8 T cell
	human_tcr404	Conventional CD8 T cell	09/0769	CAASSLGDDKIIF	TRAV29/DV5	TRAJ30	CASSLRRVTDTQYF	TRBV27	TRBJ2-3	Conventional CD8 T cell
	human_tcr405	Conventional CD8 T cell	09/0769	CAASSLGDDKIIF	TRAV29/DV5	TRAJ30	CASSLRRVTDTQYF	TRBV27	TRBJ2-3	Conventional CD8 T cell
	human_tcr406	Conventional CD8 T cell	09/0769	CAASSLGDDKIIF	TRAV29/DV5	TRAJ30	CASSLRRVTDTQYF	TRBV27	TRBJ2-3	Conventional CD8 T cell
	human_tcr407	Conventional CD8 T cell	09/0769	CAASSLGDDKIIF	TRAV29/DV5	TRAJ30	CASSLRRVTDTQYF	TRBV27	TRBJ2-3	Conventional CD8 T cell
	human_tcr408	Conventional CD8 T cell	09/0769	CAASSLGDDKIIF	TRAV29/DV5	TRAJ30	CASSLRRVTDTQYF	TRBV27	TRBJ2-3	Conventional CD8 T cell
	human_tcr409	Conventional CD8 T cell	09/0769	CAATPHNTDKLIF	TRAV13-1	TRAJ34	CASSILTSGVFPEQFF	TRBV19	TRBJ2-1	Conventional CD8 T cell
	human_tcr410	Conventional CD8 T cell	09/0769	CAATYSGAGSYQLTF	mTRAV14D-1	TRAJ28	CASRTGGRADTQYF	TRBV2	TRBJ2-3	Conventional CD8 T cell
	human_tcr411	Conventional CD8 T cell	09/0769	CAEGGQAGTALIF	TRAV13-2	TRAJ15	CASSDSPTGELFF	TRBV6-4	TRBJ2-2	Conventional CD8 T cell
	human_tcr412	Conventional CD8 T cell	09/0769	CAEGYSGAGSYQLTF	TRAV13-2	TRAJ28	CASRAGGRTDTQYF	TRBV2	TRBJ2-3	Conventional CD8 T cell
	human_tcr413	Conventional CD8 T cell	09/0769	CAENIYTGGFKTIF	TRAV13-2	TRAJ9	CAWSLSTGGYGYTF	TRBV30	TRBJ1-2	Conventional CD8 T cell
	human_tcr414	Conventional CD8 T cell	09/0769	CAENMDTGRRALTF	TRAV13-2	TRAJ5	CASKGQVDTGELFF	TRBV6-1	TRBJ2-2	Conventional CD8 T cell
	human_tcr415	Conventional CD8 T cell	09/0769	CAENTNDYKLSF	TRAV13-2	TRAJ20	CASSYLRQGGGNEQFF	TRBV6-6	TRBJ2-1	Conventional CD8 T cell
	human_tcr416	Conventional CD8 T cell	09/0769	CAENWSGGGGNKLTF	TRAV13-2	TRAJ10	CASSTLRLRNIQYF	TRBV12-3	TRBJ2-4	Conventional CD8 T cell
	human_tcr417	Conventional CD8 T cell	09/0769	CAENWSGGGGNKLTF	TRAV13-2	TRAJ10	CASREGGRTDTQYF	TRBV2	TRBJ2-3	Conventional CD8 T cell
	human_tcr418	Conventional CD8 T cell	09/0769	CAFPASSASKIIF	TRAV19	TRAJ3	CASSHRAGETDTQYF	TRBV4-2	TRBJ2-3	Conventional CD8 T cell
	human_tcr419	Conventional CD8 T cell	09/0769	CAGCPTSYDKVIF	TRAV27	TRAJ50	CASSQAAHRPQHF	TRBV12-3	TRBJ1-5	Conventional CD8 T cell
	human_tcr420	Conventional CD8 T cell	09/0769	CAGCPTSYDKVIF	TRAV27	TRAJ50	CASSQAAHRPQHF	TRBV12-3	TRBJ1-5	Conventional CD8 T cell
	human_tcr421	Conventional CD8 T cell	09/0769	CAGEDSGNTPLVF	TRAV2	TRAJ29	CASSQIGMGTRNTGELFF	TRBV4-1	TRBJ2-2	Conventional CD8 T cell
	human_tcr422	Conventional CD8 T cell	09/0769	CAGLDTNAGKSTF	TRAV27	TRAJ27	CSARALRGEQFF	TRBV20-1	TRBJ2-1	Conventional CD8 T cell
	human_tcr423	Conventional CD8 T cell	09/0769	CAGSWGKLQF	TRAV17	TRAJ24	CASSEGGGTADTQYF	TRBV6-4	TRBJ2-3	Conventional CD8 T cell
	human_tcr424	Conventional CD8 T cell	09/0769	CAGSWGKLQF	TRAV17	TRAJ24	CASSEGGGTADTQYF	TRBV6-4	TRBJ2-3	Conventional CD8 T cell
	human_tcr425	Conventional CD8 T cell	09/0769	CALGEGGYNKLIF	TRDV1	TRAJ4	CSASYGRTPSNQPQHF	TRBV20-1	TRBJ1-5	Conventional CD8 T cell
	human_tcr426	Conventional CD8 T cell	09/0769	CALIAISGGYNKLIF	TRAV9-1	TRAJ4	CASSPIHGSYNEQFF	TRBV4-1	TRBJ2-1	Conventional CD8 T cell
	human_tcr427	Conventional CD8 T cell	09/0769	CALKNVGDSARQLTF	TRAV9-1	TRAJ22	CASSGLAGGPDTQYF	TRBV6-1	TRBJ2-3	Conventional CD8 T cell
	human_tcr428	Conventional CD8 T cell	09/0769	CALPYNTDKLIF	TRAV21	TRAJ34	CASSREEGRGNTEAFF	TRBV4-3	TRBJ1-1	Conventional CD8 T cell
	human_tcr429	Conventional CD8 T cell	09/0769	CALQNAGGTSYGKLTF	TRAV19	TRAJ52	CASRLALDGELFF	TRBV11-1	TRBJ2-2	Conventional CD8 T cell
	human_tcr430	Conventional CD8 T cell	09/0769	CALSELDTGFQKLVF	TRAV19	TRAJ8	CASSPHGGPEQYF	TRBV9	TRBJ2-7	Conventional CD8 T cell
	human_tcr431	Conventional CD8 T cell	09/0769	CALSELDTGFQKLVF	TRAV19	TRAJ8	CSVPPTGPEADTQYF	TRBV29-1	TRBJ2-3	Conventional CD8 T cell
	human_tcr432	Conventional CD8 T cell	09/0769	CALSEMSTVSQGGSEKLVF	TRAV19	TRAJ57	CASSDFYRDPLSNTEAFF	TRBV2	TRBJ1-1	Conventional CD8 T cell
	human_tcr433	Conventional CD8 T cell	09/0769	CALSEVRSRGSTLGRLYF	TRAV19	TRAJ18	CASSGFISGANVLTF	TRBV6-2	TRBJ2-6	Conventional CD8 T cell
	human_tcr434	Conventional CD8 T cell	09/0769	CALSEVRSRGSTLGRLYF	TRAV19	TRAJ18	CASSGFISGANVLTF	TRBV6-2	TRBJ2-6	Conventional CD8 T cell
	human_tcr435	Conventional CD8 T cell	09/0769	CALSEVRSRGSTLGRLYF	TRAV19	TRAJ18	CASSGFISGANVLTF	TRBV6-2	TRBJ2-6	Conventional CD8 T cell
	human_tcr436	Conventional CD8 T cell	09/0769	CALSEVRSRGSTLGRLYF	TRAV19	TRAJ18	CASSGFISGANVLTF	TRBV6-2	TRBJ2-6	Conventional CD8 T cell
	human_tcr437	Conventional CD8 T cell	09/0769	CALSEVRSRGSTLGRLYF	TRAV19	TRAJ18	CASSGFISGANVLTF	TRBV6-2	TRBJ2-6	Conventional CD8 T cell
	human_tcr438	Conventional CD8 T cell	09/0769	CALSEVRSRGSTLGRLYF	TRAV19	TRAJ18	CASSGFISGANVLTF	TRBV6-2	TRBJ2-6	Conventional CD8 T cell
	human_tcr439	Conventional CD8 T cell	09/0769	CALSEVRSRGSTLGRLYF	TRAV19	TRAJ18	CASSGFISGANVLTF	TRBV6-2	TRBJ2-6	Conventional CD8 T cell
	human_tcr440	Conventional CD8 T cell	09/0769	CALSEVRSRGSTLGRLYF	TRAV19	TRAJ18	CASSGFISGANVLTF	TRBV6-2	TRBJ2-6	Conventional CD8 T cell
	human_tcr441	Conventional CD8 T cell	09/0769	CALSEVRSRGSTLGRLYF	TRAV19	TRAJ18	CASSGFISGANVLTF	TRBV6-2	TRBJ2-6	Conventional CD8 T cell
	human_tcr442	Conventional CD8 T cell	09/0769	CALSEVRSRGSTLGRLYF	TRAV19	TRAJ18	CASSGFISGANVLTF	TRBV6-2	TRBJ2-6	Conventional CD8 T cell
	human_tcr443	Conventional CD8 T cell	09/0769	CALSEVRSRGSTLGRLYF	TRAV19	TRAJ18	CASSGFISGANVLTF	TRBV6-2	TRBJ2-6	Conventional CD8 T cell
	human_tcr444	Conventional CD8 T cell	09/0769	CALSEVRSRGSTLGRLYF	TRAV19	TRAJ18	CASSGFISGANVLTF	TRBV6-2	TRBJ2-6	Conventional CD8 T cell
	human_tcr445	Conventional CD8 T cell	09/0769	CALSEVRSRGSTLGRLYF	TRAV19	TRAJ18	CASSGFISGANVLTF	TRBV6-2	TRBJ2-6	Conventional CD8 T cell
	human_tcr446	Conventional CD8 T cell	09/0769	CALSEVRSRGSTLGRLYF	TRAV19	TRAJ18	CASSGFISGANVLTF	TRBV6-2	TRBJ2-6	Conventional CD8 T cell
	human_tcr447	Conventional CD8 T cell	09/0769	CALSEVRSRGSTLGRLYF	TRAV19	TRAJ18	CASSGFISGANVLTF	TRBV6-2	TRBJ2-6	Conventional CD8 T cell
	human_tcr448	Conventional CD8 T cell	09/0769	CALSEVRSRGSTLGRLYF	TRAV19	TRAJ18	CASSGFISGANVLTF	TRBV6-2	TRBJ2-6	Conventional CD8 T cell
	human_tcr449	Conventional CD8 T cell	09/0769	CALSEVRSRGSTLGRLYF	TRAV19	TRAJ18	CASSGFISGANVLTF	TRBV6-2	TRBJ2-6	Conventional CD8 T cell
	human_tcr450	Conventional CD8 T cell	09/0769	CALSEVRSRGSTLGRLYF	TRAV19	TRAJ18	CASSGFISGANVLTF	TRBV6-2	TRBJ2-6	Conventional CD8 T cell
	human_tcr451	Conventional CD8 T cell	09/0769	CALSEVRSRGSTLGRLYF	TRAV19	TRAJ18	CASSGFISGANVLTF	TRBV6-2	TRBJ2-6	Conventional CD8 T cell
	human_tcr452	Conventional CD8 T cell	09/0769	CALSEVRSRGSTLGRLYF	TRAV19	TRAJ18	CASSGFISGANVLTF	TRBV6-2	TRBJ2-6	Conventional CD8 T cell
	human_tcr453	Conventional CD8 T cell	09/0769	CALSEVRSRGSTLGRLYF	TRAV19	TRAJ18	CASSGFISGANVLTF	TRBV6-2	TRBJ2-6	Conventional CD8 T cell
	human_tcr454	Conventional CD8 T cell	09/0769	CALSEVRSRGSTLGRLYF	TRAV19	TRAJ18	CASSGFISGANVLTF	TRBV6-2	TRBJ2-6	Conventional CD8 T cell
	human_tcr455	Conventional CD8 T cell	09/0769	CALSEVRSRGSTLGRLYF	TRAV19	TRAJ18	CASSGFISGANVLTF	TRBV6-2	TRBJ2-6	Conventional CD8 T cell
	human_tcr456	Conventional CD8 T cell	09/0769	CALSEVRSRGSTLGRLYF	TRAV19	TRAJ18	CASSGFISGANVLTF	TRBV6-2	TRBJ2-6	Conventional CD8 T cell
	human_tcr457	Conventional CD8 T cell	09/0769	CALSGWATDGWGKLQF	TRAV19	TRAJ24	CASSPHGGPEQYF	TRBV9	TRBJ2-7	Conventional CD8 T cell
	human_tcr458	Conventional CD8 T cell	09/0769	CALSGWATDSWGKLQF	TRAV19	TRAJ24	CAISEAGDSSGANVLTF	TRBV10-3	TRBJ2-6	Conventional CD8 T cell
	human_tcr459	Conventional CD8 T cell	09/0769	CALSGWATDSWGKLQF	TRAV19	TRAJ24	CASQTGAVTGELFF	TRBV27	TRBJ2-2	Conventional CD8 T cell
	human_tcr460	Conventional CD8 T cell	09/0769	CALSGWATDSWGKLQF	TRAV19	TRAJ24	CASSDGTGGTDTQYF	TRBV6-4	TRBJ2-3	Conventional CD8 T cell
	human_tcr461	Conventional CD8 T cell	09/0769	CALSGWATDSWGKLQF	TRAV19	TRAJ24	CASSDRDKAGSNEQFF	TRBV25-1	TRBJ2-1	Conventional CD8 T cell
	human_tcr462	Conventional CD8 T cell	09/0769	CALSGWATDSWGKLQF	TRAV19	TRAJ24	CASSGFISGANVLTF	TRBV6-2	TRBJ2-6	Conventional CD8 T cell
	human_tcr463	Conventional CD8 T cell	09/0769	CALSGWATDSWGKLQF	TRAV19	TRAJ24	CASSGTSGGYNEQFF	TRBV6-4	TRBJ2-1	Conventional CD8 T cell
	human_tcr464	Conventional CD8 T cell	09/0769	CALSGWATDSWGKLQF	TRAV19	TRAJ24	CASSPDGGNTEAFF	TRBV7-2	TRBJ1-1	Conventional CD8 T cell
	human_tcr465	Conventional CD8 T cell	09/0769	CALSGWATDSWGKLQF	TRAV19	TRAJ24	CASSPDGGNTEAFF	TRBV7-2	TRBJ1-1	Conventional CD8 T cell
	human_tcr466	Conventional CD8 T cell	09/0769	CALSPLTSGTYKYIF	TRAV9-1	TRAJ40	CSARGGQGLAKNIQYF	TRBV20-1	TRBJ2-4	Conventional CD8 T cell
	human_tcr467	Conventional CD8 T cell	09/0769	CALSSGSNTGKLIF	TRAV9-1	TRAJ37	CASSGQAGGSTEAFF	TRBV6-1	TRBJ1-1	Conventional CD8 T cell
	human_tcr468	Conventional CD8 T cell	09/0769	CALTPTGGGNKLTF	TRAV19	TRAJ10	CASSHSQGGAEKLFF	TRBV4-3	TRBJ1-4	Conventional CD8 T cell
	human_tcr469	Conventional CD8 T cell	09/0769	CALTPTGGGNKLTF	TRAV19	TRAJ10	CASSHSQGGAEKLFF	TRBV4-3	TRBJ1-4	Conventional CD8 T cell
	human_tcr470	Conventional CD8 T cell	09/0769	CALTPTGGGNKLTF	TRAV19	TRAJ10	CASSHSQGGAEKLFF	TRBV4-3	TRBJ1-4	Conventional CD8 T cell
	human_tcr471	Conventional CD8 T cell	09/0769	CALTPTGGGNKLTF	TRAV19	TRAJ10	CASSHSQGGAEKLFF	TRBV4-3	TRBJ1-4	Conventional CD8 T cell
	human_tcr472	Conventional CD8 T cell	09/0769	CARNRDDKIIF	TRAV6	TRAJ30	CASSPGLAGGPDTQYF	TRBV6-4	TRBJ2-3	Conventional CD8 T cell
	human_tcr473	Conventional CD8 T cell	09/0769	CATDEGLTRLMF	TRAV17	TRAJ31	CASSPLGQMNTEAFF	TRBV9	TRBJ1-1	Conventional CD8 T cell
	human_tcr474	Conventional CD8 T cell	09/0769	CATDEGLTRLMF	TRAV17	TRAJ31	CASSPLGQMNTEAFF	TRBV9	TRBJ1-1	Conventional CD8 T cell
	human_tcr475	Conventional CD8 T cell	09/0769	CATDEGLTRLMF	TRAV17	TRAJ31	CASSPLGQMNTEAFF	TRBV9	TRBJ1-1	Conventional CD8 T cell
	human_tcr476	Conventional CD8 T cell	09/0769	CATDEGLTRLMF	TRAV17	TRAJ31	CASSPLGQMNTEAFF	TRBV9	TRBJ1-1	Conventional CD8 T cell
	human_tcr477	Conventional CD8 T cell	09/0769	CATDEGLTRLMF	TRAV17	TRAJ31	CASSPLGQMNTEAFF	TRBV9	TRBJ1-1	Conventional CD8 T cell
	human_tcr478	Conventional CD8 T cell	09/0769	CATPDAGNMLTF	TRAV8-6	TRAJ39	CASSQGGDSSYNEQFF	TRBV14	TRBJ2-1	Conventional CD8 T cell
	human_tcr479	Conventional CD8 T cell	09/0769	CATPDAGNMLTF	TRAV8-6	TRAJ39	CASSQGGDSSYNEQFF	TRBV14	TRBJ2-1	Conventional CD8 T cell
	human_tcr480	Conventional CD8 T cell	09/0769	CATPDAGNMLTF	TRAV8-6	TRAJ39	CASSPDGGNTEAFF	TRBV7-2	TRBJ1-1	Conventional CD8 T cell
	human_tcr481	Conventional CD8 T cell	09/0769	CAVDHDMRF	TRAV39	TRAJ43	CASTAGGTYEQYF	TRBV12-3	TRBJ2-7	Conventional CD8 T cell
	human_tcr482	Conventional CD8 T cell	09/0769	CAVEAYGQNFVF	TRAV22	TRAJ26	CASSLEGGTSGGYYNEQFF	TRBV11-2	TRBJ2-1	Conventional CD8 T cell
	human_tcr483	Conventional CD8 T cell	09/0769	CAVEGNNARLMF	TRAV22	TRAJ31	CASSLATGGPDTQYF	TRBV12-3	TRBJ2-3	Conventional CD8 T cell
	human_tcr484	Conventional CD8 T cell	09/0769	CAVELVMHNAGNMLTF	TRAV22	TRAJ39	CASTPQTEAFF	TRBV12-3	TRBJ1-1	Conventional CD8 T cell
	human_tcr485	Conventional CD8 T cell	09/0769	CAVGAAGGGSYIPTF	TRAV8-3	TRAJ6	CASSQDPSGGSNEQFF	TRBV4-3	TRBJ2-1	Conventional CD8 T cell
	human_tcr486	Conventional CD8 T cell	09/0769	CAVGAAGGGSYIPTF	TRAV8-3	TRAJ6	CASSQDPSGGSNEQFF	TRBV4-3	TRBJ2-1	Conventional CD8 T cell
	human_tcr487	Conventional CD8 T cell	09/0769	CAVGDLSNDYKLSF	TRAV8-3	TRAJ20	CASSPTDSNQPQHF	TRBV25-1	TRBJ1-5	Conventional CD8 T cell
	human_tcr488	Conventional CD8 T cell	09/0769	CAVGDLSNDYKLSF	TRAV8-3	TRAJ20	CASSPTDSNQPQHF	TRBV25-1	TRBJ1-5	Conventional CD8 T cell
	human_tcr489	Conventional CD8 T cell	09/0769	CAVHVSGGSARQLTF	TRAV2	TRAJ22	CASSEGLAGVTYEQYF	TRBV25-1	TRBJ2-7	Conventional CD8 T cell
	human_tcr490	Conventional CD8 T cell	09/0769	CAVIPYNNNDMRF	TRAV8-4	TRAJ43	CASNSQGLHNEQFF	TRBV6-6	TRBJ2-1	Conventional CD8 T cell
	human_tcr491	Conventional CD8 T cell	09/0769	CAVKSYGNNRLAF	TRAV1-2	TRAJ7	CASSDSRGSGANVLTF	TRBV6-4	TRBJ2-6	Conventional CD8 T cell
	human_tcr492	Conventional CD8 T cell	09/0769	CAVNGTGGSYIPTF	TRAV12-2	TRAJ6	CASSEGRSKNIQYF	TRBV25-1	TRBJ2-4	Conventional CD8 T cell
	human_tcr493	Conventional CD8 T cell	09/0769	CAVNPLFPESPHSWGKLQF	TRAV8-1	TRAJ24	CASSEAGSGANVLTF	TRBV6-1	TRBJ2-6	Conventional CD8 T cell
	human_tcr494	Conventional CD8 T cell	09/0769	CAVQGQGAQKLVF	TRAV21	TRAJ54	CASGLVPTDTEAFF	TRBV12-5	TRBJ1-1	Conventional CD8 T cell
	human_tcr495	Conventional CD8 T cell	09/0769	CAVQTGANNLFF	TRAV2	TRAJ36	CSVQPGDTEAFF	TRBV29-1	TRBJ1-1	Conventional CD8 T cell
	human_tcr496	Conventional CD8 T cell	09/0769	CAVRDDPYSGNTPLVF	TRAV1-2	TRAJ29	CASSAKTGGGGNEQFF	TRBV6-1	TRBJ2-1	Conventional CD8 T cell
	human_tcr497	Conventional CD8 T cell	09/0769	CAVRDMVLPQAGTALIF	TRAV3	TRAJ15	CATSDSVTGSDEQFF	TRBV24-1	TRBJ2-1	Conventional CD8 T cell
	human_tcr498	Conventional CD8 T cell	09/0769	CAVRDPNYQLIW	TRAV1-2	TRAJ33	CASSYTDAGSYEQYF	TRBV6-2	TRBJ2-7	Conventional CD8 T cell
	human_tcr499	Conventional CD8 T cell	09/0769	CAVRPMEYGNKLVF	TRAV21	TRAJ47	CASSDGLRLNTEAFF	TRBV10-2	TRBJ1-1	Conventional CD8 T cell
	human_tcr500	Conventional CD8 T cell	09/0769	CAVRRSKAAGNKLTF	TRAV21	TRAJ17	CASSESPSLEQFF	TRBV6-4	TRBJ2-1	Conventional CD8 T cell
	human_tcr501	Conventional CD8 T cell	09/0769	CAVRSPGGGYNKLIF	TRAV1-1	TRAJ4	CASSYAENTEAFF	TRBV6-2	TRBJ1-1	Conventional CD8 T cell
	human_tcr502	Conventional CD8 T cell	09/0769	CAVRYMNRDDKIIF	TRAV3	TRAJ30	CASSMGLAQSYGYTF	TRBV19	TRBJ1-2	Conventional CD8 T cell
	human_tcr503	Conventional CD8 T cell	09/0769	CAVSVAGYSSASKIIF	TRAV8-6	TRAJ3	CASSETSGSTDTQYF	TRBV6-4	TRBJ2-3	Conventional CD8 T cell
	human_tcr504	Conventional CD8 T cell	09/0769	CAVTSRVGFGNVLHC	TRAV8-6	TRAJ35	CASSESGSGNQPQHF	TRBV25-1	TRBJ1-5	Conventional CD8 T cell
	human_tcr505	Conventional CD8 T cell	09/0769	CAVVPRSNDYKLSF	TRAV2	TRAJ20	CASSYSSQGNEQFF	TRBV6-2	TRBJ2-1	Conventional CD8 T cell
	human_tcr506	Conventional CD8 T cell	09/0769	CAVWDDMRF	TRAV39	TRAJ43	CASRTSGRYEQYF	TRBV12-3	TRBJ2-7	Conventional CD8 T cell
	human_tcr507	Conventional CD8 T cell	09/0769	CGADETDSWGKLQF	TRAV34	TRAJ24	CSATGTGWEWGYTF	TRBV20-1	TRBJ1-2	Conventional CD8 T cell
	human_tcr508	Conventional CD8 T cell	09/0769	CGADRGGTASKLTF	TRAV34	TRAJ44	CASGLDIPSEKLFF	TRBV12-5	TRBJ1-4	Conventional CD8 T cell
	human_tcr509	Conventional CD8 T cell	09/0769	CGADRGGTASKLTF	TRAV34	TRAJ44	CASGLDIPSEKLFF	TRBV12-5	TRBJ1-4	Conventional CD8 T cell
	human_tcr510	Conventional CD8 T cell	09/0769	CGADRGGTASKLTF	TRAV34	TRAJ44	CASGLDIPSEKLFF	TRBV12-5	TRBJ1-4	Conventional CD8 T cell
	human_tcr511	Conventional CD8 T cell	09/0769	CGADRGGTASKLTF	TRAV34	TRAJ44	CASSTLRLRNIQYF	TRBV12-3	TRBJ2-4	Conventional CD8 T cell
	human_tcr512	Conventional CD8 T cell	09/0769	CGADRGGTASKLTF	TRAV34	TRAJ44	CASGLDIPSEKLFF	TRBV12-5	TRBJ1-4	Conventional CD8 T cell
	human_tcr513	Conventional CD8 T cell	09/0769	CGADRGGTASKLTF	TRAV34	TRAJ44	CASGLDIPSEKLFF	TRBV12-5	TRBJ1-4	Conventional CD8 T cell
	human_tcr514	Conventional CD8 T cell	09/0769	CGADRGGTASKLTF	TRAV34	TRAJ44	CASGLDIPSEKLFF	TRBV12-5	TRBJ1-4	Conventional CD8 T cell
	human_tcr515	Conventional CD8 T cell	09/0769	CGADRGGTASKLTF	TRAV34	TRAJ44	CASGLDIPSEKLFF	TRBV12-5	TRBJ1-4	Conventional CD8 T cell
	human_tcr516	Conventional CD8 T cell	09/0769	CGADRGGTASKLTF	TRAV34	TRAJ44	CASGLDIPSEKLFF	TRBV12-5	TRBJ1-4	Conventional CD8 T cell
	human_tcr517	Conventional CD8 T cell	09/0769	CIFPDQTGANNLFF	TRAV26-2	TRAJ36	CASSLRANYGYTF	TRBV6-2	TRBJ1-2	Conventional CD8 T cell
	human_tcr518	Conventional CD8 T cell	09/0769	CLVGDSGAGSYQLTF	TRAV4	TRAJ28	CASSYSTGGYEQYF	TRBV6-2	TRBJ2-7	Conventional CD8 T cell
	human_tcr519	Conventional CD8 T cell	09/0769	CLVGDTDQTGANNLFF	TRAV4	TRAJ36	CASSLAGSWFGVPYEQYF	TRBV5-6	TRBJ2-7	Conventional CD8 T cell
	human_tcr520	Conventional CD8 T cell	09/0769	CLVVRGRTGFQKLVF	TRAV4	TRAJ8	CASSYSMAGGYEQFF	TRBV6-2	TRBJ2-1	Conventional CD8 T cell
	human_tcr521	Conventional CD8 T cell	09/0769	CLVVRGRTGFQKLVF	TRAV4	TRAJ8	CASSYSMAGGYEQFF	TRBV6-2	TRBJ2-1	Conventional CD8 T cell
	human_tcr522	Conventional CD8 T cell	09/0769	CVATDRGSTLGRLYF	TRAV10	TRAJ18	CASSGKLSVYNEQFF	TRBV25-1	TRBJ2-1	Conventional CD8 T cell
	human_tcr523	Conventional CD8 T cell	09/0769	CVIPSGPRLDSNYQLIW	TRAV2	TRAJ33	CASSSTGTGVYEQYF	TRBV25-1	TRBJ2-7	Conventional CD8 T cell
	human_tcr524	Conventional CD8 T cell	09/0769	CVVADRGSTLGRLYF	TRAV10	TRAJ18	CASSGESYNEQFF	TRBV25-1	TRBJ2-1	Conventional CD8 T cell
	human_tcr525	Conventional CD8 T cell	09/0769	CVVADRGSTLGRLYF	TRAV10	TRAJ18	CASSPQGGKGFTDTQYF	TRBV25-1	TRBJ2-3	Conventional CD8 T cell
	human_tcr526	Conventional CD8 T cell	09/0769	CVVADRGSTLGRLYF	TRAV10	TRAJ18	CASSESSTEAFF	TRBV25-1	TRBJ1-1	Conventional CD8 T cell
	human_tcr527	Conventional CD8 T cell	09/0769	CVVADRGSTLGRLYF	TRAV10	TRAJ18	CASSATGSSYNSPLHF	TRBV25-1	TRBJ1-6	Conventional CD8 T cell
	human_tcr528	Conventional CD8 T cell	09/0769	CVVIDRGSTLGRLYF	TRAV10	TRAJ18	CASSENPGAGGAYNEQFF	TRBV25-1	TRBJ2-1	Conventional CD8 T cell
	human_tcr529	Conventional CD8 T cell	09/0769	CVVIDRGSTLGRLYF	TRAV10	TRAJ18	CASSEFAGGFSDEQYF	TRBV25-1	TRBJ2-7	Conventional CD8 T cell
	human_tcr530	Conventional CD8 T cell	09/0769	CVVNNYGQNFVF	TRAV12-1	TRAJ26	CSASDDRGWGEAYEQYF	TRBV20-1	TRBJ2-7	Conventional CD8 T cell
	human_tcr531	Conventional CD8 T cell	09/0769	CVVNWHTGGFKTIF	TRAV12-1	TRAJ9	CASSRAGGAPDTQYF	TRBV6-2	TRBJ2-3	Conventional CD8 T cell
	human_tcr532	Conventional CD8 T cell	09/0769	CVVSAFSGGYNKLIF	TRAV10	TRAJ4	CASSSGGLFTQYF	TRBV6-2	TRBJ2-3	Conventional CD8 T cell
	human_tcr533	Conventional CD8 T cell	09/0769	CVVSDGSNSGYALNF	TRAV8-4	TRAJ41	CASAPDGRIDTQYF	TRBV12-5	TRBJ2-3	Conventional CD8 T cell
	human_tcr534	Conventional CD8 T cell	09/0769	CVVSEENGGSQGNLIF	TRAV10	TRAJ42	CASSGPYLDREETQYF	TRBV25-1	TRBJ2-5	Conventional CD8 T cell
	human_tcr535	Conventional CD8 T cell	09/0769	CVVVDRGSTLGRLYF	TRAV10	TRAJ18	CASSARDSPYEQYF	TRBV25-1	TRBJ2-7	Conventional CD8 T cell
	human_tcr536	Conventional CD8 T cell	09/0769	CVVVDRGSTLGRLYF	TRAV10	TRAJ18	CASSEVDPSGANVLTF	TRBV25-1	TRBJ2-6	Conventional CD8 T cell
	human_tcr537	Conventional CD8 T cell	09/0769	PDQGGQKLVF	TRAV8-4	TRAJ8	CASSEGSSGSTDTQYF	TRBV6-4	TRBJ2-3	Conventional CD8 T cell
	human_tcr538	Conventional CD8 T cell	09/0769	PDQGGQKLVF	TRAV8-4	TRAJ8	CASSEGSSGSTDTQYF	TRBV6-4	TRBJ2-3	Conventional CD8 T cell
	human_tcr539	Conventional CD8 T cell	09/0769	PDQGGQKLVF	TRAV8-4	TRAJ8	CASSEGSSGSTDTQYF	TRBV6-4	TRBJ2-3	Conventional CD8 T cell
	human_tcr540	Conventional CD8 T cell	09/0769	PDQGGQKLVF	TRAV8-4	TRAJ8	CASSEGSSGSTDTQYF	TRBV6-4	TRBJ2-3	Conventional CD8 T cell
	human_tcr541	Conventional CD8 T cell	09/0769	PDQGGQKLVF	TRAV8-4	TRAJ8	CASSEGSSGSTDTQYF	TRBV6-4	TRBJ2-3	Conventional CD8 T cell
	human_tcr542	Conventional CD8 T cell	09/0769	PDQGGQKLVF	TRAV8-4	TRAJ8	CASSEGSSGSTDTQYF	TRBV6-4	TRBJ2-3	Conventional CD8 T cell
	human_tcr543	Conventional CD8 T cell	09/0769	PDQGGQKLVF	TRAV8-4	TRAJ8	CASSEGSSGSTDTQYF	TRBV6-4	TRBJ2-3	Conventional CD8 T cell
	human_tcr544	Conventional CD8 T cell	09/0769	PDQGGQKLVF	TRAV8-4	TRAJ8	CASSEGSSGSTDTQYF	TRBV6-4	TRBJ2-3	Conventional CD8 T cell
	human_tcr545	Conventional CD8 T cell	09/0769	PDQGGQKLVF	TRAV8-4	TRAJ8	CASSEGSSGSTDTQYF	TRBV6-4	TRBJ2-3	Conventional CD8 T cell
	human_tcr546	Conventional CD8 T cell	09/0769	PDQGGQKLVF	TRAV8-4	TRAJ8	CASSEGSSGSTDTQYF	TRBV6-4	TRBJ2-3	Conventional CD8 T cell
	human_tcr547	Conventional CD8 T cell	09/0769	PGNTGFQKLVF	TRAV12-2	TRAJ8	CASTLLASGSEGANVLTF	TRBV6-4	TRBJ2-6	Conventional CD8 T cell
	human_tcr548	Conventional CD8 T cell	09/0769	PGNTGFQKLVF	TRAV12-2	TRAJ8	CASTLLASGSEGANVLTF	TRBV6-4	TRBJ2-6	Conventional CD8 T cell
	human_tcr549	Conventional CD8 T cell	09/0769	PPRAGNMLTF	TRAV8-3	TRAJ39	CASTGGAGAGANVLTF	TRBV6-1	TRBJ2-6	Conventional CD8 T cell
	human_tcr550	Conventional CD8 T cell	09/0769	PPRAGNMLTF	TRAV8-3	TRAJ39	CASTGGAGAGANVLTF	TRBV6-1	TRBJ2-6	Conventional CD8 T cell
	human_tcr551	Conventional CD8 T cell	09/0769	PPRAGNMLTF	TRAV8-3	TRAJ39	CASTGGAGAGANVLTF	TRBV6-1	TRBJ2-6	Conventional CD8 T cell
	human_tcr552	Conventional CD8 T cell	09/0769	PPRAGNMLTF	TRAV8-3	TRAJ39	CASTGGAGAGANVLTF	TRBV6-1	TRBJ2-6	Conventional CD8 T cell
	human_tcr553	MAIT CD8 T cell	09/0684	CAAMDSNYQLIW	TRAV1-2	TRAJ33	CASTSGGASDTQYF	TRBV6-1	TRBJ2-3	MAIT CD8 T cell
	human_tcr554	MAIT CD8 T cell	09/0684	CAAMDSNYQLIW	TRAV1-2	TRAJ33	CSARGGQIDEAFF	TRBV20-1	TRBJ1-1	MAIT CD8 T cell
	human_tcr555	MAIT CD8 T cell	09/0684	CAAMDSNYQLIW	TRAV1-2	TRAJ33	CASAADSNQPQHF	TRBV6-4	TRBJ1-5	MAIT CD8 T cell
	human_tcr556	MAIT CD8 T cell	09/0684	CAAMDSNYQLIW	TRAV1-2	TRAJ33	CASTSGDSGNTIYF	TRBV6-1	TRBJ1-3	MAIT CD8 T cell
	human_tcr557	MAIT CD8 T cell	09/0684	CAAMDSNYQLIW	TRAV1-2	TRAJ33	CASSEVRGQLTGELFF	TRBV6-1	TRBJ2-2	MAIT CD8 T cell
	human_tcr558	MAIT CD8 T cell	09/0684	CAFMDSNYQLIW	TRAV1-2	TRAJ33	CASSDSFHTGGSGANVLTF	TRBV6-4	TRBJ2-6	MAIT CD8 T cell
	human_tcr559	MAIT CD8 T cell	09/0684	CAGMDSNYQLIW	TRAV1-2	TRAJ33	CSARGDSEVGQETQYF	TRBV20-1	TRBJ2-5	MAIT CD8 T cell
	human_tcr560	MAIT CD8 T cell	09/0684	CAPMDSNYQLIW	TRAV1-2	TRAJ33	CASSEGLGGTDTQYF	TRBV6-4	TRBJ2-3	MAIT CD8 T cell
	human_tcr561	MAIT CD8 T cell	09/0684	CATMDSNYQLIW	TRAV1-2	TRAJ33	CSARDRSDYEQYF	TRBV20-1	TRBJ2-7	MAIT CD8 T cell
	human_tcr562	MAIT CD8 T cell	09/0684	CAVLDSNYQLIW	TRAV1-2	TRAJ33	CASSYSESTDTQYF	TRBV6-2	TRBJ2-3	MAIT CD8 T cell
	human_tcr563	MAIT CD8 T cell	09/0684	CAVLDSNYQLIW	TRAV1-2	TRAJ33	CASSPTTDNEQFF	TRBV6-4	TRBJ2-1	MAIT CD8 T cell
	human_tcr564	MAIT CD8 T cell	09/0684	CAVLDSNYQLIW	TRAV1-2	TRAJ33	CASSEGSGSSTDTQYF	TRBV6-4	TRBJ2-3	MAIT CD8 T cell
	human_tcr565	MAIT CD8 T cell	09/0684	CAVLDSNYQLIW	TRAV1-2	TRAJ33	CASSQEASGGYNEQFF	TRBV4-2	TRBJ2-1	MAIT CD8 T cell
	human_tcr566	MAIT CD8 T cell	09/0684	CAVLDSNYQLIW	TRAV1-2	TRAJ33	CASNARVNTEAFF	TRBV6-1	TRBJ1-1	MAIT CD8 T cell
	human_tcr567	MAIT CD8 T cell	09/0684	CAVMDSNYQLIW	TRAV1-2	TRAJ33	CASSFGHEGTGELFF	TRBV12-3	TRBJ2-2	MAIT CD8 T cell
	human_tcr568	MAIT CD8 T cell	09/0684	CAVMDSNYQLIW	TRAV1-2	TRAJ33	CASSYSAGDHTGELFF	TRBV6-2	TRBJ2-2	MAIT CD8 T cell
	human_tcr569	MAIT CD8 T cell	09/0684	CAVMDSNYQLIW	TRAV1-2	TRAJ33	CASSLGGASEQYF	TRBV6-4	TRBJ2-7	MAIT CD8 T cell
	human_tcr570	MAIT CD8 T cell	09/0684	CAVMDSNYQLIW	TRAV1-2	TRAJ33	CATSDLQDTGELFF	TRBV24-1	TRBJ2-2	MAIT CD8 T cell
	human_tcr571	MAIT CD8 T cell	09/0684	CAVMDSNYQLIW	TRAV1-2	TRAJ33	CATSDLQDTGELFF	TRBV24-1	TRBJ2-2	MAIT CD8 T cell
	human_tcr572	MAIT CD8 T cell	09/0684	CAVMDSNYQLIW	TRAV1-2	TRAJ33	CATSDLQDTGELFF	TRBV24-1	TRBJ2-2	MAIT CD8 T cell
	human_tcr573	MAIT CD8 T cell	09/0684	CAVMDSNYQLIW	TRAV1-2	TRAJ33	CASSEGTGELFF	TRBV6-4	TRBJ2-2	MAIT CD8 T cell
	human_tcr574	MAIT CD8 T cell	09/0684	CAVMDSNYQLIW	TRAV1-2	TRAJ33	CATSDLQDTGELFF	TRBV24-1	TRBJ2-2	MAIT CD8 T cell
	human_tcr575	MAIT CD8 T cell	09/0684	CAVMDSNYQLIW	TRAV1-2	TRAJ33	CASSPSGGTDTQYF	TRBV6-4	TRBJ2-3	MAIT CD8 T cell
	human_tcr576	MAIT CD8 T cell	09/0684	CAVMDSNYQLIW	TRAV1-2	TRAJ33	CASSELSASSYEQYF	TRBV6-1	TRBJ2-7	MAIT CD8 T cell
	human_tcr577	MAIT CD8 T cell	09/0684	CAVMDSNYQLIW	TRAV1-2	TRAJ33	CASSYSAGDHTGELFF	TRBV6-2	TRBJ2-2	MAIT CD8 T cell
	human_tcr578	MAIT CD8 T cell	09/0684	CAVMDSNYQLIW	TRAV1-2	TRAJ33	CASSESGQDTGELFF	TRBV25-1	TRBJ2-2	MAIT CD8 T cell
	human_tcr579	MAIT CD8 T cell	09/0684	CAVMDSNYQLIW	TRAV1-2	TRAJ33	CASNQGNPDTQYF	TRBV6-1	TRBJ2-3	MAIT CD8 T cell
	human_tcr580	MAIT CD8 T cell	09/0684	CAVMDSNYQLIW	TRAV1-2	TRAJ33	CATSDLQDTGELFF	TRBV24-1	TRBJ2-2	MAIT CD8 T cell
	human_tcr581	MAIT CD8 T cell	09/0684	CAVMDSNYQLIW	TRAV1-2	TRAJ33	CASSDRDSYGYTF	TRBV6-4	TRBJ1-2	MAIT CD8 T cell
	human_tcr582	MAIT CD8 T cell	09/0684	CAVMDSNYQLIW	TRAV1-2	TRAJ33	CASSYSAGDHTGELFF	TRBV6-2	TRBJ2-2	MAIT CD8 T cell
	human_tcr583	MAIT CD8 T cell	09/0684	CAVMDSNYQLIW	TRAV1-2	TRAJ33	CASSQDLGTSGGGLLSYNEQFF	TRBV3-1	TRBJ2-1	MAIT CD8 T cell
	human_tcr584	MAIT CD8 T cell	09/0684	CAVMDSNYQLIW	TRAV1-2	TRAJ33	CATSDLQDTGELFF	TRBV24-1	TRBJ2-2	MAIT CD8 T cell
	human_tcr585	MAIT CD8 T cell	09/0684	CAVMDSNYQLIW	TRAV1-2	TRAJ33	CASSPVLGSGANVLTF	TRBV6-6	TRBJ2-6	MAIT CD8 T cell
	human_tcr586	MAIT CD8 T cell	09/0684	CAVMDSNYQLIW	TRAV1-2	TRAJ33	CATSDLQDTGELFF	TRBV24-1	TRBJ2-2	MAIT CD8 T cell
	human_tcr587	MAIT CD8 T cell	09/0684	CAVMDSNYQLIW	TRAV1-2	TRAJ33	CASSPGTGDADTQYF	TRBV11-3	TRBJ2-3	MAIT CD8 T cell
	human_tcr588	MAIT CD8 T cell	09/0684	CAVRDGDYKLSF	TRAV1-2	TRAJ20	CASSDSSGGATDTQYF	TRBV6-4	TRBJ2-3	MAIT CD8 T cell
	human_tcr589	MAIT CD8 T cell	09/0684	CAVRDGDYKLSF	TRAV1-2	TRAJ20	CASSQDGGGGANEQFF	TRBV4-2	TRBJ2-1	MAIT CD8 T cell
	human_tcr590	MAIT CD8 T cell	09/0684	CAVRDGDYKLSF	TRAV1-2	TRAJ20	CASSDSSGGATDTQYF	TRBV6-4	TRBJ2-3	MAIT CD8 T cell
	human_tcr591	MAIT CD8 T cell	09/0684	CAVRDGDYKLSF	TRAV1-2	TRAJ20	CASSDSSGGATDTQYF	TRBV6-4	TRBJ2-3	MAIT CD8 T cell
	human_tcr592	MAIT CD8 T cell	09/0684	CAVRDGDYKLSF	TRAV1-2	TRAJ20	CASSDSSGGATDTQYF	TRBV6-4	TRBJ2-3	MAIT CD8 T cell
	human_tcr593	MAIT CD8 T cell	09/0684	CAVRDSNYQLIW	TRAV1-2	TRAJ33	CSASTGEGSPLHF	TRBV20-1	TRBJ1-6	MAIT CD8 T cell
	human_tcr594	MAIT CD8 T cell	09/0684	CAVRDSNYQLIW	TRAV1-2	TRAJ33	CASSPGQGGGANVLTF	TRBV28	TRBJ2-6	MAIT CD8 T cell
	human_tcr595	MAIT CD8 T cell	09/0684	CAVRDSNYQLIW	TRAV1-2	TRAJ33	CASSLTSGSGANVLTF	TRBV6-6	TRBJ2-6	MAIT CD8 T cell
	human_tcr596	MAIT CD8 T cell	09/0684	CAVRDSNYQLIW	TRAV1-2	TRAJ33	CASSDRAAGELFF	TRBV6-4	TRBJ2-2	MAIT CD8 T cell
	human_tcr597	MAIT CD8 T cell	09/0684	CAVRDSNYQLIW	TRAV1-2	TRAJ33	CAWSVSEYTEAFF	TRBV30	TRBJ1-1	MAIT CD8 T cell
	human_tcr598	MAIT CD8 T cell	09/0684	CAVRDSNYQLIW	TRAV1-2	TRAJ33	CASSEGHSGANVLTF	TRBV6-1	TRBJ2-6	MAIT CD8 T cell
	human_tcr599	MAIT CD8 T cell	09/0684	CAVRDSNYQLIW	TRAV1-2	TRAJ33	CASSQDSDSSGGAYEQYF	TRBV4-2	TRBJ2-7	MAIT CD8 T cell
	human_tcr600	MAIT CD8 T cell	09/0684	CAVRDSNYQLIW	TRAV1-2	TRAJ33	CASSEELAGANEQFF	TRBV6-1	TRBJ2-1	MAIT CD8 T cell
	human_tcr601	MAIT CD8 T cell	09/0684	CAVRDSNYQLIW	TRAV1-2	TRAJ33	CASSQEAGGPDTQYF	TRBV4-2	TRBJ2-3	MAIT CD8 T cell
	human_tcr602	MAIT CD8 T cell	09/0684	CAVRDSNYQLIW	TRAV1-2	TRAJ33	CASSEGHSGANVLTF	TRBV6-1	TRBJ2-6	MAIT CD8 T cell
	human_tcr603	MAIT CD8 T cell	09/0684	CAVRDSNYQLIW	TRAV1-2	TRAJ33	CASSENKGSSGELFF	TRBV6-1	TRBJ2-2	MAIT CD8 T cell
	human_tcr604	MAIT CD8 T cell	09/0684	CAVRDSNYQLIW	TRAV1-2	TRAJ33	CASSLLAGGGNEQFF	TRBV6-1	TRBJ2-1	MAIT CD8 T cell
	human_tcr605	MAIT CD8 T cell	09/0684	CAVRDSNYQLIW	TRAV1-2	TRAJ33	CASSPGLAEYNEQFF	TRBV4-2	TRBJ2-1	MAIT CD8 T cell
	human_tcr606	MAIT CD8 T cell	09/0684	CAVSDSNYQLIW	TRAV1-2	TRAJ33	CASSMTSDYYEQYF	TRBV6-2	TRBJ2-7	MAIT CD8 T cell
	human_tcr607	MAIT CD8 T cell	09/0684	CAVTDSNYQLIW	TRAV1-2	TRAJ33	CASRREAGDTGELFF	TRBV6-4	TRBJ2-2	MAIT CD8 T cell
	human_tcr608	MAIT CD8 T cell	09/0684	CAVTDSNYQLIW	TRAV1-2	TRAJ33	CASSEKPGGSTDTQYF	TRBV6-4	TRBJ2-3	MAIT CD8 T cell
	human_tcr609	MAIT CD8 T cell	09/0684	CAVTDSNYQLIW	TRAV1-2	TRAJ33	CASSDSANTGELFF	TRBV6-4	TRBJ2-2	MAIT CD8 T cell
	human_tcr610	MAIT CD8 T cell	09/0684	CAVTDSNYQLIW	TRAV1-2	TRAJ33	CASRREAGDTGELFF	TRBV6-4	TRBJ2-2	MAIT CD8 T cell
	human_tcr611	MAIT CD8 T cell	09/0684	CAVVDSNYQLIW	TRAV1-2	TRAJ33	CASKKTAQGAPIF	TRBV6-6	TRBJ2-1	MAIT CD8 T cell
	human_tcr612	MAIT CD8 T cell	09/0684	CAVVDSNYQLIW	TRAV1-2	TRAJ33	CASSEGGGVDIQYF	TRBV6-1	TRBJ2-4	MAIT CD8 T cell
	human_tcr613	MAIT CD8 T cell	09/0684	CAVVDSNYQLIW	TRAV1-2	TRAJ33	CASKKTAQGAPIF	TRBV6-6	TRBJ2-1	MAIT CD8 T cell
	human_tcr614	MAIT CD8 T cell	09/0684	CAPLDSNYQLIW	TRAV1-2	TRAJ33	CSAGSIHGSSYNEQFF	TRBV20-1	TRBJ2-1	MAIT CD8 T cell
	human_tcr615	MAIT CD8 T cell	09/0684	CAPLDSNYQLIW	TRAV1-2	TRAJ33	CASSLSGGSYNEQFF	TRBV6-1	TRBJ2-1	MAIT CD8 T cell
	human_tcr616	MAIT CD8 T cell	09/0684	CASMDSNYQLIW	TRAV1-2	TRAJ33	CSARGRRDTEAFF	TRBV20-1	TRBJ1-1	MAIT CD8 T cell
	human_tcr617	MAIT CD8 T cell	09/0684	CASMDSNYQLIW	TRAV1-2	TRAJ33	CASSDSTTNEQFF	TRBV6-4	TRBJ2-1	MAIT CD8 T cell
	human_tcr618	MAIT CD8 T cell	09/0684	CAVKDSNYQLIW	TRAV1-2	TRAJ33	CASSDSGQNTGELFF	TRBV6-4	TRBJ2-2	MAIT CD8 T cell
	human_tcr619	MAIT CD8 T cell	09/0684	CAVKDSNYQLIW	TRAV1-2	TRAJ33	CASSLGLADNTGELFF	TRBV4-2	TRBJ2-2	MAIT CD8 T cell
	human_tcr620	MAIT CD8 T cell	09/0684	CAVKDSNYQLIW	TRAV1-2	TRAJ33	CASSDSGQNTGELFF	TRBV6-4	TRBJ2-2	MAIT CD8 T cell
	human_tcr621	MAIT CD8 T cell	09/0684	CAVKDSNYQLIW	TRAV1-2	TRAJ33	CASSTGDHTGELFF	TRBV19	TRBJ2-2	MAIT CD8 T cell
	human_tcr622	MAIT CD8 T cell	09/0684	CAVKDSNYQLIW	TRAV1-2	TRAJ33	CASSLGLADNTGELFF	TRBV4-2	TRBJ2-2	MAIT CD8 T cell
	human_tcr623	MAIT CD8 T cell	09/0684	CAVKDSNYQLIW	TRAV1-2	TRAJ33	CSAGTGTEAQPQHF	TRBV20-1	TRBJ1-5	MAIT CD8 T cell
	human_tcr624	MAIT CD8 T cell	09/0684	CAVKDSNYQLIW	TRAV1-2	TRAJ33	CASSELDGETYEQYF	TRBV6-1	TRBJ2-7	MAIT CD8 T cell
	human_tcr625	MAIT CD8 T cell	09/0684	CAVQDSNYQLIW	TRAV1-2	TRAJ33	CSAKQGRDTGELFF	TRBV20-1	TRBJ2-2	MAIT CD8 T cell
	human_tcr626	Conventional CD8 T cell	09/0684	CAAPFSGGYNKLIF	TRAV2	TRAJ4	CASSEAQGAYEQYF	TRBV6-1	TRBJ2-7	Conventional CD8 T cell
	human_tcr627	Conventional CD8 T cell	09/0684	CAEPHNDYKLSF	TRAV13-2	TRAJ20	CASSTHSSGDYNEQFF	TRBV11-3	TRBJ2-1	Conventional CD8 T cell
	human_tcr628	Conventional CD8 T cell	09/0684	CAGRDSNYQLIW	TRAV1-2	TRAJ33	CASSGSGETGELFF	TRBV6-1	TRBJ2-2	Conventional CD8 T cell
	human_tcr629	Conventional CD8 T cell	09/0684	CAHGQNFVF	TRAV9-1	TRAJ26	CASSARDPSTDTQYF	TRBV10-1	TRBJ2-3	Conventional CD8 T cell
	human_tcr630	Conventional CD8 T cell	09/0684	CAILDDYKLSF	TRAV12-3	TRAJ20	CASSDLPGHRIETQYF	TRBV6-1	TRBJ2-5	Conventional CD8 T cell
	human_tcr631	Conventional CD8 T cell	09/0684	CALFRTDSWGKLQF	TRAV19	TRAJ24	CASSDQGGTDTQYF	TRBV6-4	TRBJ2-3	Conventional CD8 T cell
	human_tcr632	Conventional CD8 T cell	09/0684	CAVKGGDSGAGSYQLTF	TRAV8-6	TRAJ28	CASSDGSGGTDTQYF	TRBV6-4	TRBJ2-3	Conventional CD8 T cell
	human_tcr633	Conventional CD8 T cell	09/0684	CAVKYIF	TRAV8-4	TRAJ40	CASSARADTGELFF	TRBV6-4	TRBJ2-2	Conventional CD8 T cell
	human_tcr634	Conventional CD8 T cell	09/0684	CAVNTNDYKLSF	TRAV1-2	TRAJ20	CSASPLGLDYNEQFF	TRBV20-1	TRBJ2-1	Conventional CD8 T cell
	human_tcr635	MAIT CD8 T cell	09/0684	CAVRDSSYKLIF	TRAV1-2	TRAJ12	CASSEKDSGANVLTF	TRBV6-1	TRBJ2-6	MAIT CD8 T cell
	human_tcr636	Conventional CD8 T cell	09/0684	CAVSGANNLFF	TRAV8-6	TRAJ36	CSVEEGVTEAFF	TRBV29-1	TRBJ1-1	Conventional CD8 T cell
	human_tcr637	Conventional CD8 T cell	09/0684	CAVSGSNYQLIW	TRAV1-2	TRAJ33	CASSDGDRGEQFF	TRBV6-4	TRBJ2-1	Conventional CD8 T cell
	human_tcr638	Conventional CD8 T cell	09/0684	CLVGDMNTGFQKLVF	TRAV4	TRAJ8	CASSEGGGATDTQYF	TRBV6-4	TRBJ2-3	Conventional CD8 T cell
	human_tcr639	Conventional CD8 T cell	09/0684	CLVGSYSGAGSYQLTF	TRAV4	TRAJ28	CASGGLSGANVLTF	TRBV19	TRBJ2-6	Conventional CD8 T cell
	human_tcr640	MAIT CD8 T cell	09/0684	CVPMDSNYQLIW	TRAV1-2	TRAJ33	CASSVTAQETQYF	TRBV6-4	TRBJ2-5	MAIT CD8 T cell
	human_tcr641	Conventional CD8 T cell	09/0684	CVVIYYGNNRLAF	TRAV12-1	TRAJ7	CASSEGHSGANVLTF	TRBV6-1	TRBJ2-6	Conventional CD8 T cell
	human_tcr642	MAIT CD8 T cell	09/0587	CAVRDSNYQLIW	TRAV1-2	TRAJ33	CASSASGSTGELFF	TRBV6-4	TRBJ2-2	MAIT CD8 T cell
	human_tcr643	Conventional CD8 T cell	09/0587	CAVPGSGGSQGNLIF	TRAV21	TRAJ42	CASSHYSGTGEGYTF	TRBV4-1	TRBJ1-2	Conventional CD8 T cell
	human_tcr644	MAIT CD8 T cell	09/0587	CAAVDSNYQLIW	TRAV1-2	TRAJ33	CASSPGGPTDTQYF	TRBV6-2	TRBJ2-3	MAIT CD8 T cell
	human_tcr645	MAIT CD8 T cell	09/0587	CAVMDSSYKLIF	TRAV1-2	TRAJ12	CASSGGDTDTQYF	TRBV6-4	TRBJ2-3	MAIT CD8 T cell
	human_tcr646	MAIT CD8 T cell	09/0587	CAVRDSNYQLIW	TRAV1-2	TRAJ33	CASSPGTSSYEQYF	TRBV6-2	TRBJ2-7	MAIT CD8 T cell
	human_tcr647	Conventional CD8 T cell	09/0587	CAVEDRGKAAGNKLTF	TRAV2	TRAJ17	CSVEEGTGGNQPQHF	TRBV29-1	TRBJ1-5	Conventional CD8 T cell
	human_tcr648	MAIT CD8 T cell	09/0587	CAVLDSNYQLIW	TRAV1-2	TRAJ33	CASSYRAEAYEQYF	TRBV6-6	TRBJ2-7	MAIT CD8 T cell
	human_tcr649	MAIT CD8 T cell	09/0587	CAALDSNYQLIW	TRAV1-2	TRAJ33	CASSLEGAVTDTQYF	TRBV11-2	TRBJ2-3	MAIT CD8 T cell
	human_tcr650	Conventional CD8 T cell	09/0587	CAYRRKTGNQFYF	TRAV38-1	TRAJ49	CASSDSSGSYNEQFF	TRBV6-4	TRBJ2-1	Conventional CD8 T cell
	human_tcr651	MAIT CD8 T cell	09/0076	CAALDSNYQLIW	TRAV1-2	TRAJ33	CSAKAGGDTGELFF	TRBV20-1	TRBJ1-246	MAIT CD8 T cell
	human_tcr652	MAIT CD8 T cell	09/0076	CAALDSNYQLIW	TRAV1-2	TRAJ33	CASREVDSGAYEQYF	TRBV6-1	TRBJ2-7	MAIT CD8 T cell
	human_tcr653	MAIT CD8 T cell	09/0076	CAALDSNYQLIW	TRAV1-2	TRAJ33	CASREVDSGAYEQYF	TRBV6-1	TRBJ2-7	MAIT CD8 T cell
	human_tcr654	MAIT CD8 T cell	09/0076	CAAMDSNYQLIW	TRAV1-2	TRAJ33	CASRRTDNGELFF	TRBV6-4	TRBJ2-2	MAIT CD8 T cell
	human_tcr655	MAIT CD8 T cell	09/0076	CAAMDSNYQLIW	TRAV1-2	TRAJ33	CATSRDGTGDSPTGELFF	TRBV15	TRBJ2-2	MAIT CD8 T cell
	human_tcr656	MAIT CD8 T cell	09/0076	CAAMDSNYQLIW	TRAV1-2	TRAJ33	CASSEQGDTGELFF	TRBV25-1	TRBJ2-2	MAIT CD8 T cell
	human_tcr657	MAIT CD8 T cell	09/0076	CAAMDSNYQLIW	TRAV1-2	TRAJ33	CASSTNREVSEQFF	TRBV25-1	TRBJ2-1	MAIT CD8 T cell
	human_tcr658	MAIT CD8 T cell	09/0076	CAAMDSNYQLIW	TRAV1-2	TRAJ33	CASSTNREVSEQFF	TRBV25-1	TRBJ2-1	MAIT CD8 T cell
	human_tcr659	MAIT CD8 T cell	09/0076	CAAMDSNYQLIW	TRAV1-2	TRAJ33	CASSDSTGSSYEQYF	TRBV6-1	TRBJ2-7	MAIT CD8 T cell
	human_tcr660	MAIT CD8 T cell	09/0076	CAAMDSNYQLIW	TRAV1-2	TRAJ33	CASSRDRAPHEQYF	TRBV6-2	TRBJ2-7	MAIT CD8 T cell
	human_tcr661	MAIT CD8 T cell	09/0076	CAAMDSNYQLIW	TRAV1-2	TRAJ33	CASSDSGSTDTQYF	TRBV6-4	TRBJ2-3	MAIT CD8 T cell
	human_tcr662	MAIT CD8 T cell	09/0076	CAAMDSNYQLIW	TRAV1-2	TRAJ33	CASSDSGNSPLHF	TRBV6-4	TRBJ1-6	MAIT CD8 T cell
	human_tcr663	MAIT CD8 T cell	09/0076	CAFMDSNYQLIW	TRAV1-2	TRAJ33	CASSPLAEAYEQYF	TRBV6-1	TRBJ1-6	MAIT CD8 T cell
	human_tcr664	MAIT CD8 T cell	09/0076	CAFMDSNYQLIW	TRAV1-2	TRAJ33	CASSETPAGGNSEQYF	TRBV6-1	TRBJ2-7	MAIT CD8 T cell
	human_tcr665	MAIT CD8 T cell	09/0076	CAGMDSNYQLIW	TRAV1-2	TRAJ33	CASSGGDTGELFF	TRBV6-1	TRBJ2-2	MAIT CD8 T cell
	human_tcr666	MAIT CD8 T cell	09/0076	CAGMDSNYQLIW	TRAV1-2	TRAJ33	CASSGGDTGELFF	TRBV6-1	TRBJ2-2	MAIT CD8 T cell
	human_tcr667	MAIT CD8 T cell	09/0076	CAGMDSNYQLIW	TRAV1-2	TRAJ33	CASTHRTSATGANVLTF	TRBV4-1	TRBJ1-164	MAIT CD8 T cell
	human_tcr668	MAIT CD8 T cell	09/0076	CAGMDSNYQLIW	TRAV1-2	TRAJ33	CSARSSLSGETDTQYF	TRBV20-1	TRBJ1-304	MAIT CD8 T cell
	human_tcr669	MAIT CD8 T cell	09/0076	CAGMDSNYQLIW	TRAV1-2	TRAJ33	CASSQDTGGSGANVLTF	TRBV4-3	TRBJ2-6	MAIT CD8 T cell
	human_tcr670	MAIT CD8 T cell	09/0076	CAGMDSNYQLIW	TRAV1-2	TRAJ33	CASSEGQGAEKLFF	TRBV6-1	TRBJ1-4	MAIT CD8 T cell
	human_tcr671	MAIT CD8 T cell	09/0076	CAGMDSNYQLIW	TRAV1-2	TRAJ33	CASSGTATDTQYF	TRBV6-4	TRBJ2-3	MAIT CD8 T cell
	human_tcr672	MAIT CD8 T cell	09/0076	CAGMDSNYQLIW	TRAV1-2	TRAJ33	CASSDSSTDTQYF	TRBV6-4	TRBJ2-3	MAIT CD8 T cell
	human_tcr673	Conventional CD8 T cell	09/0076	CALSGNTPLVF	TRAV6	TRAJ29	CASSYSGSGADTQYF	TRBV6-2	TRBJ1-91	Conventional CD8 T cell
	human_tcr674	Conventional CD8 T cell	09/0076	CALSGNTPLVF	TRAV6	TRAJ29	CASSYSGSGADTQYF	TRBV6-2	TRBJ1-92	Conventional CD8 T cell
	human_tcr675	Conventional CD8 T cell	09/0076	CALSGNTPLVF	TRAV6	TRAJ29	CASSYSGSGADTQYF	TRBV6-2	TRBJ1-93	Conventional CD8 T cell
	human_tcr676	Conventional CD8 T cell	09/0076	CALSGNTPLVF	TRAV6	TRAJ29	CASSYSGSGADTQYF	TRBV6-2	TRBJ1-94	Conventional CD8 T cell
	human_tcr677	Conventional CD8 T cell	09/0076	CALSGNTPLVF	TRAV6	TRAJ29	CASSYSGSGADTQYF	TRBV6-2	TRBJ1-95	Conventional CD8 T cell
	human_tcr678	Conventional CD8 T cell	09/0076	CALSGNTPLVF	TRAV6	TRAJ29	CASSYSGSGADTQYF	TRBV6-2	TRBJ1-96	Conventional CD8 T cell
	human_tcr679	Conventional CD8 T cell	09/0076	CALSGNTPLVF	TRAV6	TRAJ29	CASSYSGSGADTQYF	TRBV6-2	TRBJ1-97	Conventional CD8 T cell
	human_tcr680	Conventional CD8 T cell	09/0076	CALSGNTPLVF	TRAV6	TRAJ29	CASSYSGSGADTQYF	TRBV6-2	TRBJ1-98	Conventional CD8 T cell
	human_tcr681	Conventional CD8 T cell	09/0076	CALSGNTPLVF	TRAV6	TRAJ29	CASSYSGSGADTQYF	TRBV6-2	TRBJ1-99	Conventional CD8 T cell
	human_tcr682	Conventional CD8 T cell	09/0076	CALSGNTPLVF	TRAV6	TRAJ29	CASSYSGSGADTQYF	TRBV6-2	TRBJ1-100	Conventional CD8 T cell
	human_tcr683	Conventional CD8 T cell	09/0076	CALSGNTPLVF	TRAV6	TRAJ29	CASSYSGSGADTQYF	TRBV6-2	TRBJ1-101	Conventional CD8 T cell
	human_tcr684	Conventional CD8 T cell	09/0076	CALSGNTPLVF	TRAV6	TRAJ29	CASSYSGSGADTQYF	TRBV6-2	TRBJ1-102	Conventional CD8 T cell
	human_tcr685	Conventional CD8 T cell	09/0076	CALSGNTPLVF	TRAV6	TRAJ29	CASSYSGSGADTQYF	TRBV6-2	TRBJ1-103	Conventional CD8 T cell
	human_tcr686	Conventional CD8 T cell	09/0076	CALSGNTPLVF	TRAV6	TRAJ29	CASSYSGSGADTQYF	TRBV6-2	TRBJ1-104	Conventional CD8 T cell
	human_tcr687	Conventional CD8 T cell	09/0076	CALSGNTPLVF	TRAV6	TRAJ29	CASSYSGSGADTQYF	TRBV6-2	TRBJ1-105	Conventional CD8 T cell
	human_tcr688	Conventional CD8 T cell	09/0076	CALSGNTPLVF	TRAV6	TRAJ29	CASSYSGSGADTQYF	TRBV6-2	TRBJ1-106	Conventional CD8 T cell
	human_tcr689	Conventional CD8 T cell	09/0076	CALSGNTPLVF	TRAV6	TRAJ29	CASSYSGSGADTQYF	TRBV6-2	TRBJ1-107	Conventional CD8 T cell
	human_tcr690	Conventional CD8 T cell	09/0076	CALSGNTPLVF	TRAV6	TRAJ29	CASSYSGSGADTQYF	TRBV6-2	TRBJ1-108	Conventional CD8 T cell
	human_tcr691	Conventional CD8 T cell	09/0076	CALSGNTPLVF	TRAV6	TRAJ29	CASSYSGSGADTQYF	TRBV6-2	TRBJ1-109	Conventional CD8 T cell
	human_tcr692	Conventional CD8 T cell	09/0076	CALSGNTPLVF	TRAV6	TRAJ29	CASSYSGSGADTQYF	TRBV6-2	TRBJ1-110	Conventional CD8 T cell
	human_tcr693	Conventional CD8 T cell	09/0076	CALSGNTPLVF	TRAV6	TRAJ29	CASSYSGSGADTQYF	TRBV6-2	TRBJ1-111	Conventional CD8 T cell
	human_tcr694	Conventional CD8 T cell	09/0076	CALSGNTPLVF	TRAV6	TRAJ29	CASSYSGSGADTQYF	TRBV6-2	TRBJ1-112	Conventional CD8 T cell
	human_tcr695	Conventional CD8 T cell	09/0076	CALSGNTPLVF	TRAV6	TRAJ29	CASSYSGSGADTQYF	TRBV6-2	TRBJ1-113	Conventional CD8 T cell
	human_tcr696	Conventional CD8 T cell	09/0076	CALSGNTPLVF	TRAV6	TRAJ29	CASSYSGSGADTQYF	TRBV6-2	TRBJ1-114	Conventional CD8 T cell
	human_tcr697	Conventional CD8 T cell	09/0076	CALSGNTPLVF	TRAV6	TRAJ29	CASSYSGSGADTQYF	TRBV6-2	TRBJ1-115	Conventional CD8 T cell
	human_tcr698	Conventional CD8 T cell	09/0076	CALSGNTPLVF	TRAV6	TRAJ29	CASSYSGSGADTQYF	TRBV6-2	TRBJ1-130	Conventional CD8 T cell
	human_tcr699	MAIT CD8 T cell	09/0076	CAPMDSNYQLIW	TRAV1-2	TRAJ33	CASNRDSQETQYF	TRBV6-1	TRBJ2-5	MAIT CD8 T cell
	human_tcr700	MAIT CD8 T cell	09/0076	CAPMDSNYQLIW	TRAV1-2	TRAJ33	CAWSTLSGTDTQYF	TRBV30	TRBJ1-234	MAIT CD8 T cell
	human_tcr701	MAIT CD8 T cell	09/0076	CAPMDSNYQLIW	TRAV1-2	TRAJ33	CSARGGVQRLSYEQYF	TRBV20-1	TRBJ1-292	MAIT CD8 T cell
	human_tcr702	MAIT CD8 T cell	09/0076	CATMDSNYQLIW	TRAV1-2	TRAJ33	CASSYSGSGADTQYF	TRBV6-2	TRBJ1-116	MAIT CD8 T cell
	human_tcr703	MAIT CD8 T cell	09/0076	CATMDSNYQLIW	TRAV1-2	TRAJ33	CASSYSGSGADTQYF	TRBV6-2	TRBJ1-117	MAIT CD8 T cell
	human_tcr704	MAIT CD8 T cell	09/0076	CAVLDSNYQLIW	TRAV1-2	TRAJ33	CASRREVQETQYF	TRBV6-2	TRBJ2-5	MAIT CD8 T cell
	human_tcr705	MAIT CD8 T cell	09/0076	CAVLDSNYQLIW	TRAV1-2	TRAJ33	CASSEATSSSWGTDTQYF	TRBV6-1	TRBJ2-3	MAIT CD8 T cell
	human_tcr706	MAIT CD8 T cell	09/0076	CAVLDSNYQLIW	TRAV1-2	TRAJ33	CASSLGQGESDEQYF	TRBV5-1	TRBJ2-7	MAIT CD8 T cell
	human_tcr707	MAIT CD8 T cell	09/0076	CAVLDSNYQLIW	TRAV1-2	TRAJ33	CASSLGTGNQPQHF	TRBV6-1	TRBJ1-5	MAIT CD8 T cell
	human_tcr708	MAIT CD8 T cell	09/0076	CAVLDSNYQLIW	TRAV1-2	TRAJ33	CASSQEWATQETQYF	TRBV4-2	TRBJ1-44	MAIT CD8 T cell
	human_tcr709	MAIT CD8 T cell	09/0076	CAVLDSNYQLIW	TRAV1-2	TRAJ33	CATSRDKRDSYNEQFF	TRBV15	TRBJ1-216	MAIT CD8 T cell
	human_tcr710	MAIT CD8 T cell	09/0076	CAVLDSNYQLIW	TRAV1-2	TRAJ33	CSARPDRDFQPQHF	TRBV20-1	TRBJ1-302	MAIT CD8 T cell
	human_tcr711	MAIT CD8 T cell	09/0076	CAVLDSNYQLIW	TRAV1-2	TRAJ33	CAISESENQPQHF	TRBV10-3	TRBJ1-5	MAIT CD8 T cell
	human_tcr712	MAIT CD8 T cell	09/0076	CAVLDSNYQLIW	TRAV1-2	TRAJ33	CSASGTGDNSPLHF	TRBV20-1	TRBJ1-6	MAIT CD8 T cell
	human_tcr713	MAIT CD8 T cell	09/0076	CAVLDSNYQLIW	TRAV1-2	TRAJ33	CSASPLGTSGGGTYEQYF	TRBV20-1	TRBJ2-7	MAIT CD8 T cell
	human_tcr714	MAIT CD8 T cell	09/0076	CAVLDSNYQLIW	TRAV1-2	TRAJ33	CSASPLDRGPESYEQYF	TRBV20-1	TRBJ2-7	MAIT CD8 T cell
	human_tcr715	MAIT CD8 T cell	09/0076	CAVLDSNYQLIW	TRAV1-2	TRAJ33	CSASPLGTSGGGTYEQYF	TRBV20-1	TRBJ2-7	MAIT CD8 T cell
	human_tcr716	MAIT CD8 T cell	09/0076	CAVLDSNYQLIW	TRAV1-2	TRAJ33	CSAPGGRDTEAFF	TRBV20-1	TRBJ1-1	MAIT CD8 T cell
	human_tcr717	MAIT CD8 T cell	09/0076	CAVLDSNYQLIW	TRAV1-2	TRAJ33	CSAPGGRDTEAFF	TRBV20-1	TRBJ1-1	MAIT CD8 T cell
	human_tcr718	MAIT CD8 T cell	09/0076	CAVLDSNYQLIW	TRAV1-2	TRAJ33	CSASPLGTSGGGTYEQYF	TRBV20-1	TRBJ2-7	MAIT CD8 T cell
	human_tcr719	MAIT CD8 T cell	09/0076	CAVLDSNYQLIW	TRAV1-2	TRAJ33	CASSTSPDRGNQPQHF	TRBV6-2	TRBJ1-5	MAIT CD8 T cell
	human_tcr720	MAIT CD8 T cell	09/0076	CAVLDSNYQLIW	TRAV1-2	TRAJ33	CASSESGGADTQYF	TRBV6-4	TRBJ2-3	MAIT CD8 T cell
	human_tcr721	MAIT CD8 T cell	09/0076	CAVMDSNYQLIW	TRAV1-2	TRAJ33	CASTEGTGSSYEQYF	TRBV6-1	TRBJ1-163	MAIT CD8 T cell
	human_tcr722	MAIT CD8 T cell	09/0076	CAVMDSNYQLIW	TRAV1-2	TRAJ33	CASNSGGDLDTQYF	TRBV5-1	TRBJ2-3	MAIT CD8 T cell
	human_tcr723	MAIT CD8 T cell	09/0076	CAVMDSNYQLIW	TRAV1-2	TRAJ33	CASSDSGGVGNEQFF	TRBV6-4	TRBJ2-1	MAIT CD8 T cell
	human_tcr724	MAIT CD8 T cell	09/0076	CAVMDSNYQLIW	TRAV1-2	TRAJ33	CASSGTSGGANIQYF	TRBV6-1	TRBJ2-4	MAIT CD8 T cell
	human_tcr725	MAIT CD8 T cell	09/0076	CAVMDSNYQLIW	TRAV1-2	TRAJ33	CASSPPGQGIYEQYF	TRBV12-3	TRBJ1-12	MAIT CD8 T cell
	human_tcr726	MAIT CD8 T cell	09/0076	CAVMDSNYQLIW	TRAV1-2	TRAJ33	CASSPTSGGYNEQFF	TRBV6-2	TRBJ1-26	MAIT CD8 T cell
	human_tcr727	MAIT CD8 T cell	09/0076	CAVMDSNYQLIW	TRAV1-2	TRAJ33	CASSQDGTSGANVLTF	TRBV3-1	TRBJ1-31	MAIT CD8 T cell
	human_tcr728	MAIT CD8 T cell	09/0076	CAVMDSNYQLIW	TRAV1-2	TRAJ33	CASSQEGTSGSNEQFF	TRBV4-2	TRBJ1-40	MAIT CD8 T cell
	human_tcr729	MAIT CD8 T cell	09/0076	CAVMDSNYQLIW	TRAV1-2	TRAJ33	CASSQETSGSYEQYF	TRBV4-2	TRBJ1-41	MAIT CD8 T cell
	human_tcr730	MAIT CD8 T cell	09/0076	CAVMDSNYQLIW	TRAV1-2	TRAJ33	CASSSDREISPLHF	TRBV28	TRBJ1-63	MAIT CD8 T cell
	human_tcr731	MAIT CD8 T cell	09/0076	CAVMDSNYQLIW	TRAV1-2	TRAJ33	CASSYSGSGADTQYF	TRBV6-2	TRBJ1-120	MAIT CD8 T cell
	human_tcr732	MAIT CD8 T cell	09/0076	CAVMDSNYQLIW	TRAV1-2	TRAJ33	CASSYSGSGADTQYF	TRBV6-2	TRBJ1-121	MAIT CD8 T cell
	human_tcr733	MAIT CD8 T cell	09/0076	CAVMDSNYQLIW	TRAV1-2	TRAJ33	CATSRGTGGSYEQYF	TRBV15	TRBJ1-219	MAIT CD8 T cell
	human_tcr734	MAIT CD8 T cell	09/0076	CAVMDSNYQLIW	TRAV1-2	TRAJ33	CSARDGDRDTGELFF	TRBV20-1	TRBJ1-259	MAIT CD8 T cell
	human_tcr735	MAIT CD8 T cell	09/0076	CAVMDSNYQLIW	TRAV1-2	TRAJ33	CASSDSTSGGTDTQYF	TRBV6-4	TRBJ2-3	MAIT CD8 T cell
	human_tcr736	MAIT CD8 T cell	09/0076	CAVMDSNYQLIW	TRAV1-2	TRAJ33	CASSELAGADTQYF	TRBV6-1	TRBJ2-3	MAIT CD8 T cell
	human_tcr737	MAIT CD8 T cell	09/0076	CAVMDSNYQLIW	TRAV1-2	TRAJ33	CAISDRDTGELFF	TRBV10-3	TRBJ2-2	MAIT CD8 T cell
	human_tcr738	MAIT CD8 T cell	09/0076	CAVMDSNYQLIW	TRAV1-2	TRAJ33	CAISDRDTGELFF	TRBV10-3	TRBJ2-2	MAIT CD8 T cell
	human_tcr739	MAIT CD8 T cell	09/0076	CAVMDSNYQLIW	TRAV1-2	TRAJ33	CATSRDSGANVLTF	TRBV15	TRBJ2-6	MAIT CD8 T cell
	human_tcr740	MAIT CD8 T cell	09/0076	CAVMDSNYQLIW	TRAV1-2	TRAJ33	CASSPQGLDTGELFF	TRBV19	TRBJ2-2	MAIT CD8 T cell
	human_tcr741	MAIT CD8 T cell	09/0076	CAVMDSNYQLIW	TRAV1-2	TRAJ33	CSARESHEQYF	TRBV20-1	TRBJ2-7	MAIT CD8 T cell
	human_tcr742	MAIT CD8 T cell	09/0076	CAVMDSNYQLIW	TRAV1-2	TRAJ33	CSAREGGGYNEQFF	TRBV20-1	TRBJ2-1	MAIT CD8 T cell
	human_tcr743	MAIT CD8 T cell	09/0076	CAVMDSNYQLIW	TRAV1-2	TRAJ33	CSARLAGGQETQYF	TRBV20-1	TRBJ2-5	MAIT CD8 T cell
	human_tcr744	MAIT CD8 T cell	09/0076	CAVMDSNYQLIW	TRAV1-2	TRAJ33	CSARDIAGGAETQYF	TRBV20-1	TRBJ2-5	MAIT CD8 T cell
	human_tcr745	MAIT CD8 T cell	09/0076	CAVMDSNYQLIW	TRAV1-2	TRAJ33	CSARDQGAGDYNEQFF	TRBV20-1	TRBJ2-1	MAIT CD8 T cell
	human_tcr746	MAIT CD8 T cell	09/0076	CAVMDSNYQLIW	TRAV1-2	TRAJ33	CSARAGDNEQFF	TRBV20-1	TRBJ2-1	MAIT CD8 T cell
	human_tcr747	MAIT CD8 T cell	09/0076	CAVMDSNYQLIW	TRAV1-2	TRAJ33	CSARLAGGQETQYF	TRBV20-1	TRBJ2-5	MAIT CD8 T cell
	human_tcr748	MAIT CD8 T cell	09/0076	CAVMDSNYQLIW	TRAV1-2	TRAJ33	CSARLAGGQETQYF	TRBV20-1	TRBJ2-5	MAIT CD8 T cell
	human_tcr749	MAIT CD8 T cell	09/0076	CAVMDSNYQLIW	TRAV1-2	TRAJ33	CSARVGQSHYEQYF	TRBV20-1	TRBJ2-7	MAIT CD8 T cell
	human_tcr750	MAIT CD8 T cell	09/0076	CAVMDSNYQLIW	TRAV1-2	TRAJ33	CSASRPDRDYEQYF	TRBV20-1	TRBJ2-7	MAIT CD8 T cell
	human_tcr751	MAIT CD8 T cell	09/0076	CAVMDSNYQLIW	TRAV1-2	TRAJ33	CSARGDYEQYF	TRBV20-1	TRBJ2-7	MAIT CD8 T cell
	human_tcr752	MAIT CD8 T cell	09/0076	CAVMDSNYQLIW	TRAV1-2	TRAJ33	CSARDLGGGDTGELFF	TRBV20-1	TRBJ2-2	MAIT CD8 T cell
	human_tcr753	MAIT CD8 T cell	09/0076	CAVMDSNYQLIW	TRAV1-2	TRAJ33	CSARQGDTEAFF	TRBV20-1	TRBJ1-1	MAIT CD8 T cell
	human_tcr754	MAIT CD8 T cell	09/0076	CAVMDSNYQLIW	TRAV1-2	TRAJ33	CATRGQGDTGELFF	TRBV24-1	TRBJ2-2	MAIT CD8 T cell
	human_tcr755	MAIT CD8 T cell	09/0076	CAVMDSNYQLIW	TRAV1-2	TRAJ33	CATSAPGQDTGELFF	TRBV24-1	TRBJ2-2	MAIT CD8 T cell
	human_tcr756	MAIT CD8 T cell	09/0076	CAVMDSNYQLIW	TRAV1-2	TRAJ33	CATSDFRDTGELFF	TRBV24-1	TRBJ2-2	MAIT CD8 T cell
	human_tcr757	MAIT CD8 T cell	09/0076	CAVMDSNYQLIW	TRAV1-2	TRAJ33	CASSEATGGNSPLHF	TRBV6-1	TRBJ1-6	MAIT CD8 T cell
	human_tcr758	MAIT CD8 T cell	09/0076	CAVMDSNYQLIW	TRAV1-2	TRAJ33	CASLEAGGAHTDTQYF	TRBV6-1	TRBJ2-3	MAIT CD8 T cell
	human_tcr759	MAIT CD8 T cell	09/0076	CAVMDSNYQLIW	TRAV1-2	TRAJ33	CASSVTGTGAYEQYF	TRBV6-1	TRBJ2-7	MAIT CD8 T cell
	human_tcr760	MAIT CD8 T cell	09/0076	CAVMDSNYQLIW	TRAV1-2	TRAJ33	CASLEAGGAHTDTQYF	TRBV6-1	TRBJ2-3	MAIT CD8 T cell
	human_tcr761	MAIT CD8 T cell	09/0076	CAVMDSNYQLIW	TRAV1-2	TRAJ33	CASSYSGGSYNEQFF	TRBV6-2	TRBJ2-1	MAIT CD8 T cell
	human_tcr762	MAIT CD8 T cell	09/0076	CAVMDSNYQLIW	TRAV1-2	TRAJ33	CASSYGGATDTQYF	TRBV6-2	TRBJ2-3	MAIT CD8 T cell
	human_tcr763	MAIT CD8 T cell	09/0076	CAVMDSNYQLIW	TRAV1-2	TRAJ33	CASSDSSTDTQYF	TRBV6-4	TRBJ2-3	MAIT CD8 T cell
	human_tcr764	MAIT CD8 T cell	09/0076	CAVMDSNYQLIW	TRAV1-2	TRAJ33	CASSGTGGYNEQFF	TRBV6-4	TRBJ2-1	MAIT CD8 T cell
	human_tcr765	MAIT CD8 T cell	09/0076	CAVMDSNYQLIW	TRAV1-2	TRAJ33	CASSDSSGGDTQYF	TRBV6-4	TRBJ2-3	MAIT CD8 T cell
	human_tcr766	MAIT CD8 T cell	09/0076	CAVMDSNYQLIW	TRAV1-2	TRAJ33	CASSEGQGTNEKLFF	TRBV6-4	TRBJ1-4	MAIT CD8 T cell
	human_tcr767	MAIT CD8 T cell	09/0076	CAVMDSNYQLIW	TRAV1-2	TRAJ33	CASSDSRQGAGELFF	TRBV6-4	TRBJ2-2	MAIT CD8 T cell
	human_tcr768	MAIT CD8 T cell	09/0076	CAVMDSNYQLIW	TRAV1-2	TRAJ33	CASSDSSGGDTQYF	TRBV6-4	TRBJ2-3	MAIT CD8 T cell
	human_tcr769	MAIT CD8 T cell	09/0076	CAVMDSNYQLIW	TRAV1-2	TRAJ33	CASSENTGELFF	TRBV6-4	TRBJ2-2	MAIT CD8 T cell
	human_tcr770	MAIT CD8 T cell	09/0076	CAVMDSNYQLIW	TRAV1-2	TRAJ33	CASSDDNYNEQFF	TRBV6-4	TRBJ2-1	MAIT CD8 T cell
	human_tcr771	MAIT CD8 T cell	09/0076	CAVMDSNYQLIW	TRAV1-2	TRAJ33	CASSENTGELFF	TRBV6-4	TRBJ2-2	MAIT CD8 T cell
	human_tcr772	MAIT CD8 T cell	09/0076	CAVMDSNYQLIW	TRAV1-2	TRAJ33	CASSYTSGGADTQYF	TRBV6-6	TRBJ2-3	MAIT CD8 T cell
	human_tcr773	MAIT CD8 T cell	09/0076	CAVMDSNYQLIW	TRAV1-2	TRAJ33	CASSYSSGGADTQYF	TRBV6-6	TRBJ2-3	MAIT CD8 T cell
	human_tcr774	MAIT CD8 T cell	09/0076	CAVMDSNYQLIW	TRAV1-2	TRAJ33	CASSYRSEADTQYF	TRBV6-6	TRBJ2-3	MAIT CD8 T cell
	human_tcr775	MAIT CD8 T cell	09/0076	CAVMDSSYKLIF	TRAV1-2	TRAJ12	CASSYSGSGADTQYF	TRBV6-2	TRBJ1-122	MAIT CD8 T cell
	human_tcr776	MAIT CD8 T cell	09/0076	CAVMDSSYKLIF	TRAV1-2	TRAJ12	CASSDSSGSYNEQFF	TRBV6-4	TRBJ2-1	MAIT CD8 T cell
	human_tcr777	MAIT CD8 T cell	09/0076	CAVMDSSYKLIF	TRAV1-2	TRAJ12	CASSETSGGADTQYF	TRBV6-1	TRBJ2-3	MAIT CD8 T cell
	human_tcr778	MAIT CD8 T cell	09/0076	CAVMDSSYKLIF	TRAV1-2	TRAJ12	CASSEVSGGPDTQYF	TRBV6-1	TRBJ2-3	MAIT CD8 T cell
	human_tcr779	MAIT CD8 T cell	09/0076	CAVMDSSYKLIF	TRAV1-2	TRAJ12	CASSEVSGGPDTQYF	TRBV6-1	TRBJ2-3	MAIT CD8 T cell
	human_tcr780	MAIT CD8 T cell	09/0076	CAVMDSSYKLIF	TRAV1-2	TRAJ12	CASSEAAGGADTQYF	TRBV6-1	TRBJ2-3	MAIT CD8 T cell
	human_tcr781	MAIT CD8 T cell	09/0076	CAVMDSSYKLIF	TRAV1-2	TRAJ12	CASSETSGGGDTQYF	TRBV6-4	TRBJ2-3	MAIT CD8 T cell
	human_tcr782	MAIT CD8 T cell	09/0076	CAVMDSSYKLIF	TRAV1-2	TRAJ12	CASSDSTSGGGTDTQYF	TRBV6-4	TRBJ2-3	MAIT CD8 T cell
	human_tcr783	MAIT CD8 T cell	09/0076	CAVRDGDYKLSF	TRAV1-2	TRAJ20	CASSYSGSGADTQYF	TRBV6-2	TRBJ1-123	MAIT CD8 T cell
	human_tcr784	MAIT CD8 T cell	09/0076	CAVRDGDYKLSF	TRAV1-2	TRAJ20	CAWSVILGQGSGELFF	TRBV30	TRBJ1-235	MAIT CD8 T cell
	human_tcr785	MAIT CD8 T cell	09/0076	CAVRDGDYKLSF	TRAV1-2	TRAJ20	CSARDLGQGDTGELFF	TRBV20-1	TRBJ2-2	MAIT CD8 T cell
	human_tcr786	MAIT CD8 T cell	09/0076	CAVRDGDYKLSF	TRAV1-2	TRAJ20	CSARDLGQGDTGELFF	TRBV20-1	TRBJ2-2	MAIT CD8 T cell
	human_tcr787	MAIT CD8 T cell	09/0076	CAVRDGDYKLSF	TRAV1-2	TRAJ20	CSARDLGQGDTGELFF	TRBV20-1	TRBJ2-2	MAIT CD8 T cell
	human_tcr788	MAIT CD8 T cell	09/0076	CAVRDGDYKLSF	TRAV1-2	TRAJ20	CSARDLGQGDTGELFF	TRBV20-1	TRBJ2-2	MAIT CD8 T cell
	human_tcr789	MAIT CD8 T cell	09/0076	CAVRDGDYKLSF	TRAV1-2	TRAJ20	CSARDLGQGDTGELFF	TRBV20-1	TRBJ2-2	MAIT CD8 T cell
	human_tcr790	MAIT CD8 T cell	09/0076	CAVRDGDYKLSF	TRAV1-2	TRAJ20	CASRQSNSGNTIYF	TRBV5-1	TRBJ1-3	MAIT CD8 T cell
	human_tcr791	MAIT CD8 T cell	09/0076	CAVRDGDYKLSF	TRAV1-2	TRAJ20	CASSESGTGGYEQYF	TRBV6-1	TRBJ2-7	MAIT CD8 T cell
	human_tcr792	MAIT CD8 T cell	09/0076	CAVRDGDYKLSF	TRAV1-2	TRAJ20	CASSDSETGVSGANVLTF	TRBV6-4	TRBJ2-6	MAIT CD8 T cell
	human_tcr793	MAIT CD8 T cell	09/0076	CAVRDGDYKLSF	TRAV1-2	TRAJ20	CASSDSETGVSGANVLTF	TRBV6-4	TRBJ2-6	MAIT CD8 T cell
	human_tcr794	MAIT CD8 T cell	09/0076	CAVRDGDYKLSF	TRAV1-2	TRAJ20	CASSDSETGVSGANVLTF	TRBV6-4	TRBJ2-6	MAIT CD8 T cell
	human_tcr795	MAIT CD8 T cell	09/0076	CAVRDGDYKLSF	TRAV1-2	TRAJ20	CASSDDGGSTDTQYF	TRBV6-4	TRBJ2-3	MAIT CD8 T cell
	human_tcr796	MAIT CD8 T cell	09/0076	CAVRDGDYKLSF	TRAV1-2	TRAJ20	CASSDSETGVSGANVLTF	TRBV6-4	TRBJ2-6	MAIT CD8 T cell
	human_tcr797	MAIT CD8 T cell	09/0076	CAVRDSNYQLIW	TRAV1-2	TRAJ33	CASSDSATDTQYF	TRBV6-4	TRBJ2-3	MAIT CD8 T cell
	human_tcr798	MAIT CD8 T cell	09/0076	CAVRDSNYQLIW	TRAV1-2	TRAJ33	CASSPPSREGVGELFF	TRBV18	TRBJ1-14	MAIT CD8 T cell
	human_tcr799	MAIT CD8 T cell	09/0076	CAVRDSNYQLIW	TRAV1-2	TRAJ33	CASSDRDNNEQFF	TRBV6-4	TRBJ2-1	MAIT CD8 T cell
	human_tcr800	MAIT CD8 T cell	09/0076	CAVRDSNYQLIW	TRAV1-2	TRAJ33	CASSDSTSGGNEQFF	TRBV6-4	TRBJ2-1	MAIT CD8 T cell
	human_tcr801	MAIT CD8 T cell	09/0076	CAVRDSNYQLIW	TRAV1-2	TRAJ33	CASSEAETYEQYF	TRBV6-1	TRBJ2-7	MAIT CD8 T cell
	human_tcr802	MAIT CD8 T cell	09/0076	CAVRDSNYQLIW	TRAV1-2	TRAJ33	CASSEKAGSSDEQFF	TRBV6-1	TRBJ2-1	MAIT CD8 T cell
	human_tcr803	MAIT CD8 T cell	09/0076	CAVRDSNYQLIW	TRAV1-2	TRAJ33	CASSELAGKTDTQYF	TRBV6-1	TRBJ2-3	MAIT CD8 T cell
	human_tcr804	MAIT CD8 T cell	09/0076	CAVRDSNYQLIW	TRAV1-2	TRAJ33	CASSLIEQQPQHF	TRBV12-3	TRBJ1-5	MAIT CD8 T cell
	human_tcr805	MAIT CD8 T cell	09/0076	CAVRDSNYQLIW	TRAV1-2	TRAJ33	CASSQDLERNEQFF	TRBV4-2	TRBJ1-33	MAIT CD8 T cell
	human_tcr806	MAIT CD8 T cell	09/0076	CAVRDSNYQLIW	TRAV1-2	TRAJ33	CASSYSGSGADTQYF	TRBV6-2	TRBJ1-125	MAIT CD8 T cell
	human_tcr807	MAIT CD8 T cell	09/0076	CAVRDSNYQLIW	TRAV1-2	TRAJ33	CASSYSGSGADTQYF	TRBV6-2	TRBJ1-126	MAIT CD8 T cell
	human_tcr808	MAIT CD8 T cell	09/0076	CAVRDSNYQLIW	TRAV1-2	TRAJ33	CATLRASGGADTQYF	TRBV6-1	TRBJ1-195	MAIT CD8 T cell
	human_tcr809	MAIT CD8 T cell	09/0076	CAVRDSNYQLIW	TRAV1-2	TRAJ33	CATLRASGGADTQYF	TRBV6-1	TRBJ1-196	MAIT CD8 T cell
	human_tcr810	MAIT CD8 T cell	09/0076	CAVRDSNYQLIW	TRAV1-2	TRAJ33	CATLRASGGADTQYF	TRBV6-1	TRBJ1-197	MAIT CD8 T cell
	human_tcr811	MAIT CD8 T cell	09/0076	CAVRDSNYQLIW	TRAV1-2	TRAJ33	CATLRASGGADTQYF	TRBV6-1	TRBJ1-198	MAIT CD8 T cell
	human_tcr812	MAIT CD8 T cell	09/0076	CAVRDSNYQLIW	TRAV1-2	TRAJ33	CAWSSGARDTGELFF	TRBV30	TRBJ1-232	MAIT CD8 T cell
	human_tcr813	MAIT CD8 T cell	09/0076	CAVRDSNYQLIW	TRAV1-2	TRAJ33	CAWSSGARDTGELFF	TRBV30	TRBJ1-233	MAIT CD8 T cell
	human_tcr814	MAIT CD8 T cell	09/0076	CAVRDSNYQLIW	TRAV1-2	TRAJ33	CATSRDGVAETYEQYF	TRBV15	TRBJ2-7	MAIT CD8 T cell
	human_tcr815	MAIT CD8 T cell	09/0076	CAVRDSNYQLIW	TRAV1-2	TRAJ33	CAWSPSEAGELFF	TRBV30	TRBJ2-2	MAIT CD8 T cell
	human_tcr816	MAIT CD8 T cell	09/0076	CAVRDSNYQLIW	TRAV1-2	TRAJ33	CASSQDLEGRGKLFF	TRBV4-2	TRBJ1-4	MAIT CD8 T cell
	human_tcr817	MAIT CD8 T cell	09/0076	CAVRDSNYQLIW	TRAV1-2	TRAJ33	CASSFVAGSNNEQFF	TRBV5-1	TRBJ2-1	MAIT CD8 T cell
	human_tcr818	MAIT CD8 T cell	09/0076	CAVRDSNYQLIW	TRAV1-2	TRAJ33	CASSEASGGADTQYF	TRBV6-1	TRBJ2-3	MAIT CD8 T cell
	human_tcr819	MAIT CD8 T cell	09/0076	CAVRDSNYQLIW	TRAV1-2	TRAJ33	CASSDDAGGSYEQYF	TRBV6-1	TRBJ2-7	MAIT CD8 T cell
	human_tcr820	MAIT CD8 T cell	09/0076	CAVRDSNYQLIW	TRAV1-2	TRAJ33	CASSEGTGDTGELFF	TRBV6-1	TRBJ2-2	MAIT CD8 T cell
	human_tcr821	MAIT CD8 T cell	09/0076	CAVRDSNYQLIW	TRAV1-2	TRAJ33	CASSEASGGADTQYF	TRBV6-1	TRBJ2-3	MAIT CD8 T cell
	human_tcr822	MAIT CD8 T cell	09/0076	CAVRDSNYQLIW	TRAV1-2	TRAJ33	CASSETSGGADTQYF	TRBV6-1	TRBJ2-3	MAIT CD8 T cell
	human_tcr823	MAIT CD8 T cell	09/0076	CAVRDSNYQLIW	TRAV1-2	TRAJ33	CASIQTEDSGNTIYF	TRBV6-1	TRBJ1-3	MAIT CD8 T cell
	human_tcr824	MAIT CD8 T cell	09/0076	CAVRDSNYQLIW	TRAV1-2	TRAJ33	CASSYASGSYEQYF	TRBV6-2	TRBJ2-7	MAIT CD8 T cell
	human_tcr825	MAIT CD8 T cell	09/0076	CAVRDSNYQLIW	TRAV1-2	TRAJ33	CASSALAGGGAATQYF	TRBV6-2	TRBJ2-5	MAIT CD8 T cell
	human_tcr826	MAIT CD8 T cell	09/0076	CAVRDSNYQLIW	TRAV1-2	TRAJ33	CASSYSGEGSDTQYF	TRBV6-2	TRBJ2-3	MAIT CD8 T cell
	human_tcr827	MAIT CD8 T cell	09/0076	CAVRDSNYQLIW	TRAV1-2	TRAJ33	CASSATSGGVDEQFF	TRBV6-4	TRBJ2-1	MAIT CD8 T cell
	human_tcr828	MAIT CD8 T cell	09/0076	CAVRDSNYQLIW	TRAV1-2	TRAJ33	CASSDGLAGAEQYF	TRBV6-4	TRBJ2-7	MAIT CD8 T cell
	human_tcr829	MAIT CD8 T cell	09/0076	CAVRDSNYQLIW	TRAV1-2	TRAJ33	CASSGTSTGELFF	TRBV6-4	TRBJ2-2	MAIT CD8 T cell
	human_tcr830	MAIT CD8 T cell	09/0076	CAVRDSNYQLIW	TRAV1-2	TRAJ33	CASSDSSGGGNEQFF	TRBV6-4	TRBJ2-1	MAIT CD8 T cell
	human_tcr831	MAIT CD8 T cell	09/0076	CAVRDSNYQLIW	TRAV1-2	TRAJ33	CASSDGGGGHNEQFF	TRBV6-4	TRBJ2-1	MAIT CD8 T cell
	human_tcr832	MAIT CD8 T cell	09/0076	CAVRDSNYQLIW	TRAV1-2	TRAJ33	CASSDSPGTGGNEQFF	TRBV6-4	TRBJ2-1	MAIT CD8 T cell
	human_tcr833	MAIT CD8 T cell	09/0076	CAVRDSNYQLIW	TRAV1-2	TRAJ33	CASSDGTSGNEQFF	TRBV6-4	TRBJ2-1	MAIT CD8 T cell
	human_tcr834	MAIT CD8 T cell	09/0076	CAVRDSNYQLIW	TRAV1-2	TRAJ33	CASSDSSGGTDTQYF	TRBV6-4	TRBJ2-3	MAIT CD8 T cell
	human_tcr835	MAIT CD8 T cell	09/0076	CAVRDSNYQLIW	TRAV1-2	TRAJ33	CASSETSGGTDTQYF	TRBV6-4	TRBJ2-3	MAIT CD8 T cell
	human_tcr836	MAIT CD8 T cell	09/0076	CAVRDSNYQLIW	TRAV1-2	TRAJ33	CASSARGGDTGELFF	TRBV6-4	TRBJ2-2	MAIT CD8 T cell
	human_tcr837	MAIT CD8 T cell	09/0076	CAVRDSNYQLIW	TRAV1-2	TRAJ33	CASSERGGSYNEQFF	TRBV6-4	TRBJ2-1	MAIT CD8 T cell
	human_tcr838	MAIT CD8 T cell	09/0076	CAVRDSNYQLIW	TRAV1-2	TRAJ33	CASSDSTGDTGELFF	TRBV6-4	TRBJ2-2	MAIT CD8 T cell
	human_tcr839	MAIT CD8 T cell	09/0076	CAVSDSNYQLIW	TRAV1-2	TRAJ33	CSAREESPRETQYF	TRBV20-1	TRBJ1-287	MAIT CD8 T cell
	human_tcr840	MAIT CD8 T cell	09/0076	CAVSDSNYQLIW	TRAV1-2	TRAJ33	CASSEGEGADTQYF	TRBV6-1	TRBJ2-3	MAIT CD8 T cell
	human_tcr841	MAIT CD8 T cell	09/0076	CAVSDSNYQLIW	TRAV1-2	TRAJ33	CSARDPKRDTEAFF	TRBV20-1	TRBJ1-1	MAIT CD8 T cell
	human_tcr842	MAIT CD8 T cell	09/0076	CAVSDSNYQLIW	TRAV1-2	TRAJ33	CSALDREPYNEQFF	TRBV20-1	TRBJ2-1	MAIT CD8 T cell
	human_tcr843	MAIT CD8 T cell	09/0076	CAVTDSNYQLIW	TRAV1-2	TRAJ33	CSARDLAESYNEQFF	TRBV20-1	TRBJ1-268	MAIT CD8 T cell
	human_tcr844	MAIT CD8 T cell	09/0076	CAVTDSNYQLIW	TRAV1-2	TRAJ33	CASSYSGPQETQYF	TRBV6-2	TRBJ1-87	MAIT CD8 T cell
	human_tcr845	MAIT CD8 T cell	09/0076	CAVTDSNYQLIW	TRAV1-2	TRAJ33	CASSYSGSGADTQYF	TRBV6-2	TRBJ1-127	MAIT CD8 T cell
	human_tcr846	MAIT CD8 T cell	09/0076	CAVTDSNYQLIW	TRAV1-2	TRAJ33	CATSDHRDQETQYF	TRBV24-1	TRBJ1-208	MAIT CD8 T cell
	human_tcr847	MAIT CD8 T cell	09/0076	CAVTDSNYQLIW	TRAV1-2	TRAJ33	CASSYRTGGLEFF	TRBV6-6	TRBJ2-1	MAIT CD8 T cell
	human_tcr848	MAIT CD8 T cell	09/0076	CAVVDSNYQLIW	TRAV1-2	TRAJ33	CATARTSVYNEQFF	TRBV6-6	TRBJ1-168	MAIT CD8 T cell
	human_tcr849	MAIT CD8 T cell	09/0076	CAVVDSNYQLIW	TRAV1-2	TRAJ33	CATSDHRTDIYEQYF	TRBV24-1	TRBJ1-209	MAIT CD8 T cell
	human_tcr850	MAIT CD8 T cell	09/0076	CAVVDSNYQLIW	TRAV1-2	TRAJ33	CSARDRTDNEQFF	TRBV20-1	TRBJ1-278	MAIT CD8 T cell
	human_tcr851	MAIT CD8 T cell	09/0076	CAVVDSNYQLIW	TRAV1-2	TRAJ33	CSARDSGTGYNEQFF	TRBV20-1	TRBJ1-279	MAIT CD8 T cell
	human_tcr852	MAIT CD8 T cell	09/0076	CAVVDSNYQLIW	TRAV1-2	TRAJ33	CATSITSGTGLDEQFF	TRBV15	TRBJ2-1	MAIT CD8 T cell
	human_tcr853	MAIT CD8 T cell	09/0076	CAASDSNYQLIW	TRAV1-2	TRAJ33	CASSRDVSGANVLTF	TRBV3-1	TRBJ1-59	MAIT CD8 T cell
	human_tcr854	Conventional CD8 T cell	09/0076	CALPLRNDYKLSF	TRAV16	TRAJ20	CSARDLGGGDTGELFF	TRBV20-1	TRBJ2-2	Conventional CD8 T cell
	human_tcr855	Conventional CD8 T cell	09/0076	CALPLRNDYKLSF	TRAV16	TRAJ20	CSARDLGGGDTGELFF	TRBV20-1	TRBJ2-2	Conventional CD8 T cell
	human_tcr856	Conventional CD8 T cell	09/0076	CALPLRNDYKLSF	TRAV16	TRAJ20	CSARDLGGGDTGELFF	TRBV20-1	TRBJ2-2	Conventional CD8 T cell
	human_tcr857	Conventional CD8 T cell	09/0076	CALPLRNDYKLSF	TRAV16	TRAJ20	CSARDLGGGDTGELFF	TRBV20-1	TRBJ2-2	Conventional CD8 T cell
	human_tcr858	Conventional CD8 T cell	09/0076	CALPLRNDYKLSF	TRAV16	TRAJ20	CSARDLGGGDTGELFF	TRBV20-1	TRBJ2-2	Conventional CD8 T cell
	human_tcr859	MAIT CD8 T cell	09/0076	CASMDSNYQLIW	TRAV1-2	TRAJ33	CASSESFGGSNEQFF	TRBV6-1	TRBJ2-1	MAIT CD8 T cell
	human_tcr860	MAIT CD8 T cell	09/0076	CASMDSNYQLIW	TRAV1-2	TRAJ33	CASSESFGGSNEQFF	TRBV6-1	TRBJ2-1	MAIT CD8 T cell
	human_tcr861	MAIT CD8 T cell	09/0076	CASMDSNYQLIW	TRAV1-2	TRAJ33	CASSESFGGSNEQFF	TRBV6-1	TRBJ2-1	MAIT CD8 T cell
	human_tcr862	MAIT CD8 T cell	09/0076	CASMDSNYQLIW	TRAV1-2	TRAJ33	CASSESFGGSNEQFF	TRBV6-1	TRBJ2-1	MAIT CD8 T cell
	human_tcr863	MAIT CD8 T cell	09/0076	CASMDSNYQLIW	TRAV1-2	TRAJ33	CASSESFGGSNEQFF	TRBV6-1	TRBJ2-1	MAIT CD8 T cell
	human_tcr864	MAIT CD8 T cell	09/0076	CASMDSNYQLIW	TRAV1-2	TRAJ33	CASSESFGGSNEQFF	TRBV6-1	TRBJ2-1	MAIT CD8 T cell
	human_tcr865	MAIT CD8 T cell	09/0076	CASMDSNYQLIW	TRAV1-2	TRAJ33	CASSESFGGSNEQFF	TRBV6-1	TRBJ2-1	MAIT CD8 T cell
	human_tcr866	MAIT CD8 T cell	09/0076	CASMDSNYQLIW	TRAV1-2	TRAJ33	CASSYSGGSGANVLTF	TRBV6-2	TRBJ2-6	MAIT CD8 T cell
	human_tcr867	MAIT CD8 T cell	09/0076	CAVIDSNYQLIW	TRAV1-2	TRAJ33	CASRIREEGTEAFF	TRBV6-1	TRBJ1-1	MAIT CD8 T cell
	human_tcr868	MAIT CD8 T cell	09/0076	CAVIDSNYQLIW	TRAV1-2	TRAJ33	CASSEAAGDSGGYTF	TRBV6-1	TRBJ1-2	MAIT CD8 T cell
	human_tcr869	MAIT CD8 T cell	09/0076	CAVIDSNYQLIW	TRAV1-2	TRAJ33	CASSGTPGLDTGELFF	TRBV4-3	TRBJ2-2	MAIT CD8 T cell
	human_tcr870	MAIT CD8 T cell	09/0076	CAVIDSNYQLIW	TRAV1-2	TRAJ33	CASSEGTGGNSPLHF	TRBV6-1	TRBJ1-6	MAIT CD8 T cell
	human_tcr871	MAIT CD8 T cell	09/0076	CAVIDSNYQLIW	TRAV1-2	TRAJ33	CASSEGTGGNSPLHF	TRBV6-1	TRBJ1-6	MAIT CD8 T cell
	human_tcr872	MAIT CD8 T cell	09/0076	CAVIDSNYQLIW	TRAV1-2	TRAJ33	CASKVTGTGSDEQFF	TRBV6-4	TRBJ2-1	MAIT CD8 T cell
	human_tcr873	MAIT CD8 T cell	09/0076	CAVKDSNYQLIW	TRAV1-2	TRAJ33	CASSYSGSGADTQYF	TRBV6-2	TRBJ1-118	MAIT CD8 T cell
	human_tcr874	MAIT CD8 T cell	09/0076	CAVKDSNYQLIW	TRAV1-2	TRAJ33	CATSRRAGTGDNEQFF	TRBV15	TRBJ1-220	MAIT CD8 T cell
	human_tcr875	MAIT CD8 T cell	09/0076	CAVKDSNYQLIW	TRAV1-2	TRAJ33	CAWTLAGADTGELFF	TRBV30	TRBJ1-238	MAIT CD8 T cell
	human_tcr876	MAIT CD8 T cell	09/0076	CAVKDSNYQLIW	TRAV1-2	TRAJ33	CSAASGGGSNEQFF	TRBV20-1	TRBJ1-241	MAIT CD8 T cell
	human_tcr877	MAIT CD8 T cell	09/0076	CAVKDSNYQLIW	TRAV1-2	TRAJ33	CSARDLLAGGSYEQYF	TRBV20-1	TRBJ1-274	MAIT CD8 T cell
	human_tcr878	MAIT CD8 T cell	09/0076	CAVKDSNYQLIW	TRAV1-2	TRAJ33	CSASRQGEGDSGGYTF	TRBV20-1	TRBJ1-306	MAIT CD8 T cell
	human_tcr879	MAIT CD8 T cell	09/0076	CAVKDSNYQLIW	TRAV1-2	TRAJ33	CASSRGEAGELFF	TRBV10-1	TRBJ2-2	MAIT CD8 T cell
	human_tcr880	MAIT CD8 T cell	09/0076	CAVKDSNYQLIW	TRAV1-2	TRAJ33	CASSRGEAGELFF	TRBV10-1	TRBJ2-2	MAIT CD8 T cell
	human_tcr881	MAIT CD8 T cell	09/0076	CAVKDSNYQLIW	TRAV1-2	TRAJ33	CSAALVGGSYEQYF	TRBV20-1	TRBJ2-7	MAIT CD8 T cell
	human_tcr882	MAIT CD8 T cell	09/0076	CAVKDSNYQLIW	TRAV1-2	TRAJ33	CASSQDRGSGGYEQYF	TRBV4-2	TRBJ2-7	MAIT CD8 T cell
	human_tcr883	MAIT CD8 T cell	09/0076	CAVKDSNYQLIW	TRAV1-2	TRAJ33	CASSVVLAGANEQFF	TRBV6-4	TRBJ2-1	MAIT CD8 T cell
	human_tcr884	MAIT CD8 T cell	09/0076	CAVKDSNYQLIW	TRAV1-2	TRAJ33	CASSETSGASDTQYF	TRBV6-4	TRBJ2-3	MAIT CD8 T cell
	human_tcr885	MAIT CD8 T cell	09/0076	CAVKDSNYQLIW	TRAV1-2	TRAJ33	CASSYDEGASGEQYF	TRBV6-6	TRBJ2-7	MAIT CD8 T cell
	human_tcr886	MAIT CD8 T cell	09/0076	CAVRDNDYKLSF	TRAV1-2	TRAJ20	CASSVEDGTGGYEQYF	TRBV6-1	TRBJ2-7	MAIT CD8 T cell
	human_tcr887	Conventional CD8 T cell	09/0076	CAGPTGGSYIPTF	TRAV25	TRAJ6	CASSYSGSGADTQYF	TRBV6-2	TRBJ1-89	Conventional CD8 T cell
	human_tcr888	Conventional CD8 T cell	09/0076	CAVSYMNYGGSQGNLIF	TRAV8-6	TRAJ42	CSARGLAGGDHEQYF	TRBV20-1	TRBJ2-7	Conventional CD8 T cell
	human_tcr889	Conventional CD8 T cell	09/0076	CAVSYMNYGGSQGNLIF	TRAV8-6	TRAJ42	CSARDLTSGDYNEQFF	TRBV20-1	TRBJ2-1	Conventional CD8 T cell
	human_tcr890	Conventional CD8 T cell	09/0076	CAVSYMNYGGSQGNLIF	TRAV8-6	TRAJ42	CAWSVGGRSYEQYF	TRBV30	TRBJ2-7	Conventional CD8 T cell
	human_tcr891	Conventional CD8 T cell	09/0076	CAVSYMNYGGSQGNLIF	TRAV8-6	TRAJ42	CASSGLAGGQETQYF	TRBV6-1	TRBJ2-5	Conventional CD8 T cell
	human_tcr892	Conventional CD8 T cell	09/0076	CAVSYMNYGGSQGNLIF	TRAV8-6	TRAJ42	CASSEASGGADTQYF	TRBV6-4	TRBJ2-3	Conventional CD8 T cell
	human_tcr893	Conventional CD8 T cell	09/0076	CAVSYMNYGGSQGNLIF	TRAV8-6	TRAJ42	CASSDGGGGHNEQFF	TRBV6-4	TRBJ2-1	Conventional CD8 T cell
	human_tcr894	Conventional CD8 T cell	09/0076	CAVSYMNYGGSQGNLIF	TRAV8-6	TRAJ42	CASSDGGTGGTDTQYF	TRBV6-4	TRBJ2-3	Conventional CD8 T cell
	human_tcr895	Conventional CD8 T cell	09/0076	CAVSYMNYGGSQGNLIF	TRAV8-6	TRAJ42	CASSYRSEADTQYF	TRBV6-6	TRBJ2-3	Conventional CD8 T cell
	human_tcr896	Conventional CD8 T cell	09/0076	CAVTRGEGGGADGLTF	TRAV41	TRAJ45	CASSYSGSGADTQYF	TRBV6-2	TRBJ1-129	Conventional CD8 T cell
	human_tcr897	MAIT CD8 T cell	09/0076	CAAVDSNYQLIW	TRAV1-2	TRAJ33	CASSQEAGGQNEQFF	TRBV4-2	TRBJ2-1	MAIT CD8 T cell
	human_tcr898	Conventional CD8 T cell	09/0076	CAEFSGGYNKLIF	TRAV5	TRAJ4	CASSESGGSYNEQFF	TRBV6-4	TRBJ2-1	Conventional CD8 T cell
	human_tcr899	Conventional CD8 T cell	09/0076	CAEKSGATNKLIF	TRAV13-2	TRAJ32	CASSETGHTEAFF	TRBV6-4	TRBJ1-1	Conventional CD8 T cell
	human_tcr900	MAIT CD8 T cell	09/0076	CAGLDSNYQLIW	TRAV1-2	TRAJ33	CASSETSPTDTQYF	TRBV6-2	TRBJ2-3	MAIT CD8 T cell
	human_tcr901	Conventional CD8 T cell	09/0076	CAGNQAGTALIF	TRAV1-1	TRAJ15	CASSDSSGGATDTQYF	TRBV6-4	TRBJ2-3	Conventional CD8 T cell
	human_tcr902	Conventional CD8 T cell	09/0076	CAGRADYKLSF	TRAV25	TRAJ20	CAWSEGTDSYNSPLHF	TRBV30	TRBJ1-229	Conventional CD8 T cell
	human_tcr903	Conventional CD8 T cell	09/0076	CAGSTGGYNKLIF	TRAV27	TRAJ4	CATSTDREGSSEQYF	TRBV15	TRBJ1-223	Conventional CD8 T cell
	human_tcr904	Conventional CD8 T cell	09/0076	CALSADQAGTALIF	TRAV16	TRAJ15	CASSAEAGGLSEQYF	TRBV6-1	TRBJ2-7	Conventional CD8 T cell
	human_tcr905	Conventional CD8 T cell	09/0076	CALSANNAGNMLTF	TRAV19	TRAJ39	CASSEGIRPYNEQFF	TRBV6-4	TRBJ2-1	Conventional CD8 T cell
	human_tcr906	Conventional CD8 T cell	09/0076	CALSENRGGTASKLTF	TRAV19	TRAJ44	CSARTLAGTGGTQYF	TRBV20-1	TRBJ1-305	Conventional CD8 T cell
	human_tcr907	Conventional CD8 T cell	09/0076	CALSEPGYWGVSSTDSWGKLQF	TRAV19	TRAJ24	CASSPDGNYGYTF	TRBV10-2	TRBJ1-2	Conventional CD8 T cell
	human_tcr908	Conventional CD8 T cell	09/0076	CALSGNTPLAF	TRAV6	TRAJ29	CASSYSGSGADTQYF	TRBV6-2	TRBJ1-90	Conventional CD8 T cell
	human_tcr909	Conventional CD8 T cell	09/0076	CALSTNAGKSTF	TRAV16	TRAJ27	CASSEGAGPQETQYF	TRBV6-4	TRBJ2-5	Conventional CD8 T cell
	human_tcr910	Conventional CD8 T cell	09/0076	CALVNYGGATNKLIF	TRAV6	TRAJ32	CASSDSSGANVLTF	TRBV6-4	TRBJ2-6	Conventional CD8 T cell
	human_tcr911	Conventional CD8 T cell	09/0076	CALWGLYSSASKIIF	TRAV6	TRAJ3	CASSYGTSTDTQYF	TRBV6-2	TRBJ2-3	Conventional CD8 T cell
	human_tcr912	Conventional CD8 T cell	09/0076	CAPTPTYNQGGKLIF	TRAV9-1	TRAJ23	CASRASGGTADTQYF	TRBV6-4	TRBJ2-3	Conventional CD8 T cell
	human_tcr913	Conventional CD8 T cell	09/0076	CAPVNDRLMF	TRAV6	TRAJ31	CASREVDSGAYEQYF	TRBV6-1	TRBJ2-7	Conventional CD8 T cell
	human_tcr914	Conventional CD8 T cell	09/0076	CAPVNDRLMF	TRAV6	TRAJ31	CASREVDSGAYEQYF	TRBV6-1	TRBJ2-7	Conventional CD8 T cell
	human_tcr915	Conventional CD8 T cell	09/0076	CAPWTGGYNKLIF	TRAV1-2	TRAJ4	CASGEGADTGELFF	TRBV6-1	TRBJ2-2	Conventional CD8 T cell
	human_tcr916	Conventional CD8 T cell	09/0076	CAPYYGGSQGNLIF	TRAV13-1	TRAJ42	CASSDSSTDTQYF	TRBV6-4	TRBJ2-3	Conventional CD8 T cell
	human_tcr917	Conventional CD8 T cell	09/0076	CAPYYGGSQGNLIF	TRAV13-1	TRAJ42	CASSDSSTDTQYF	TRBV6-4	TRBJ2-3	Conventional CD8 T cell
	human_tcr918	Conventional CD8 T cell	09/0076	CASQSNTGNQFYF	TRAV25	TRAJ49	CAISESEEGSPLHF	TRBV10-3	TRBJ1-6	Conventional CD8 T cell
	human_tcr919	Conventional CD8 T cell	09/0076	CASQSNTGNQFYF	TRAV25	TRAJ49	CAISESEEGSPLHF	TRBV10-3	TRBJ1-6	Conventional CD8 T cell
	human_tcr920	Conventional CD8 T cell	09/0076	CASQSNTGNQFYF	TRAV25	TRAJ49	CASSDEAGGSTDTQYF	TRBV6-4	TRBJ2-3	Conventional CD8 T cell
	human_tcr921	Conventional CD8 T cell	09/0076	CASQSNTGNQFYF	TRAV25	TRAJ49	CASSDRGHTGELFF	TRBV6-4	TRBJ2-2	Conventional CD8 T cell
	human_tcr922	Conventional CD8 T cell	09/0076	CAVCDSNYQLIW	TRAV1-2	TRAJ33	CASSQGEAGGADTQYF	TRBV4-2	TRBJ1-49	Conventional CD8 T cell
	human_tcr923	Conventional CD8 T cell	09/0076	CAVCDSNYQLIW	TRAV1-2	TRAJ33	CASSPLAGDRLEQYF	TRBV6-1	TRBJ2-7	Conventional CD8 T cell
	human_tcr924	Conventional CD8 T cell	09/0076	CAVDPMDTGRRALTF	TRAV2	TRAJ5	CASSDSGDHEQFF	TRBV6-4	TRBJ2-1	Conventional CD8 T cell
	human_tcr925	Conventional CD8 T cell	09/0076	CAVEDPRARLMF	TRAV2	TRAJ31	CASSDRNQPQHF	TRBV5-1	TRBJ1-5	Conventional CD8 T cell
	human_tcr926	Conventional CD8 T cell	09/0076	CAVEDSGGYQKVTF	TRAV2	TRAJ13	CASSQVAGGPDTQYF	TRBV4-3	TRBJ2-3	Conventional CD8 T cell
	human_tcr927	Conventional CD8 T cell	09/0076	CAVEDSSSYKLIF	TRAV2	TRAJ12	CASSPKATGELFF	TRBV6-4	TRBJ2-2	Conventional CD8 T cell
	human_tcr928	Conventional CD8 T cell	09/0076	CAVEISGGYQKVTF	TRAV2	TRAJ13	CASSDSGTDEQFF	TRBV6-4	TRBJ2-1	Conventional CD8 T cell
	human_tcr929	Conventional CD8 T cell	09/0076	CAVEVDSGNTPLVF	TRAV2	TRAJ29	CASSDGEADTQYF	TRBV6-4	TRBJ2-3	Conventional CD8 T cell
	human_tcr930	Conventional CD8 T cell	09/0076	CAVGEGNNRLAF	TRAV2	TRAJ7	CASSESGQGYEQYF	TRBV6-1	TRBJ2-7	Conventional CD8 T cell
	human_tcr931	Conventional CD8 T cell	09/0076	CAVHGNNRLAF	TRAV1-2	TRAJ7	CASSERTEEYEQYF	TRBV25-1	TRBJ2-7	Conventional CD8 T cell
	human_tcr932	Conventional CD8 T cell	09/0076	CAVINDDYKLSF	TRAV1-2	TRAJ20	CASSPNGGEETQYF	TRBV6-4	TRBJ1-8	Conventional CD8 T cell
	human_tcr933	Conventional CD8 T cell	09/0076	CAVINDDYKLSF	TRAV1-2	TRAJ20	CASSPNGGEETQYF	TRBV6-4	TRBJ1-9	Conventional CD8 T cell
	human_tcr934	MAIT CD8 T cell	09/0076	CAVKEGNYQLIW	TRAV1-2	TRAJ33	CASSYSGSGADTQYF	TRBV6-2	TRBJ1-119	MAIT CD8 T cell
	human_tcr935	Conventional CD8 T cell	09/0076	CAVLGSDYKLSF	TRAV1-2	TRAJ20	CASSAGEAGELFF	TRBV6-4	TRBJ2-2	Conventional CD8 T cell
	human_tcr936	Conventional CD8 T cell	09/0076	CAVMGSNYQLIW	TRAV1-2	TRAJ33	CASSDTDTGELFF	TRBV6-4	TRBJ2-2	Conventional CD8 T cell
	human_tcr937	Conventional CD8 T cell	09/0076	CAVMSGDYKLSF	TRAV1-2	TRAJ20	CASSEGVSSTDTQYF	TRBV6-4	TRBJ2-3	Conventional CD8 T cell
	human_tcr938	Conventional CD8 T cell	09/0076	CAVNQAGTALIF	TRAV1-1	TRAJ15	CASSDSSGSYNEQFF	TRBV6-4	TRBJ2-1	Conventional CD8 T cell
	human_tcr939	Conventional CD8 T cell	09/0076	CAVRDEDYQLIW	TRAV1-2	TRAJ33	CASSYAGTGGYEQYF	TRBV6-2	TRBJ2-7	Conventional CD8 T cell
	human_tcr940	Conventional CD8 T cell	09/0076	CAVRDGHYQLIW	TRAV1-2	TRAJ33	CASSQDGVTYPYTF	TRBV3-1	TRBJ1-32	Conventional CD8 T cell
	human_tcr941	MAIT CD8 T cell	09/0076	CAVRDGNYQLIW	TRAV1-2	TRAJ33	CASSESQGAGGNEQFF	TRBV6-4	TRBJ2-1	MAIT CD8 T cell
	human_tcr942	MAIT CD8 T cell	09/0076	CAVRDRDYKLSF	TRAV1-2	TRAJ20	CASSYSGSGADTQYF	TRBV6-2	TRBJ1-124	MAIT CD8 T cell
	human_tcr943	MAIT CD8 T cell	09/0076	CAVRDRDYKLSF	TRAV1-2	TRAJ20	CASSVTSGGADTQYF	TRBV6-1	TRBJ2-3	MAIT CD8 T cell
	human_tcr944	MAIT CD8 T cell	09/0076	CAVRDRDYKLSF	TRAV1-2	TRAJ20	CASSDRETDTQYF	TRBV6-4	TRBJ2-3	MAIT CD8 T cell
	human_tcr945	MAIT CD8 T cell	09/0076	CAVRGGDYKLSF	TRAV1-2	TRAJ20	CASSDSTSGGDTQYF	TRBV6-4	TRBJ2-3	MAIT CD8 T cell
	human_tcr946	Conventional CD8 T cell	09/0076	CAVSDRAGGSYIPTF	TRAV8-6	TRAJ6	CASSQDKTSPLADTQYF	TRBV4-3	TRBJ2-3	Conventional CD8 T cell
	human_tcr947	MAIT CD8 T cell	09/0076	CAVSDSSYKLIF	TRAV1-2	TRAJ12	CASSIDQGSGANVLTF	TRBV19	TRBJ2-6	MAIT CD8 T cell
	human_tcr948	Conventional CD8 T cell	09/0076	CAVSPNDYKLSF	TRAV1-2	TRAJ20	CASSEGAEVGELFF	TRBV6-4	TRBJ2-2	Conventional CD8 T cell
	human_tcr949	Conventional CD8 T cell	09/0076	CAYRSGYYGGSQGNLIF	mTRDV2-2	TRAJ42	CASSLSYSGTEAFF	TRBV7-9	TRBJ1-1	Conventional CD8 T cell
	human_tcr950	Conventional CD8 T cell	09/0076	CILQGNDGGATNKLIF	TRAV26-2	TRAJ32	CASSFESLGGYTF	TRBV12-3	TRBJ1-2	Conventional CD8 T cell
	human_tcr951	Conventional CD8 T cell	09/0076	CLVGDDTGGFKTIF	TRAV4	TRAJ9	CASSPGTGGSYTEAFF	TRBV4-3	TRBJ1-1	Conventional CD8 T cell
	human_tcr952	Conventional CD8 T cell	09/0076	CLVVFTGGGNKLTF	TRAV4	TRAJ10	CASSDSSGGAADTQYF	TRBV6-4	TRBJ2-3	Conventional CD8 T cell
	human_tcr953	Conventional CD8 T cell	09/0076	CVGKDSNYQLIW	TRAV1-2	TRAJ33	CSAPRGDTEAFF	TRBV20-1	TRBJ1-1	Conventional CD8 T cell
	human_tcr954	Conventional CD8 T cell	09/0076	CVVDDMRF	TRAV12-1	TRAJ43	CASSYSGSGADTQYF	TRBV6-2	TRBJ1-132	Conventional CD8 T cell
	human_tcr955	Conventional CD8 T cell	09/0076	CVVFDRGSTLGRLYF	TRAV10	TRAJ18	CASSESRETGAGDTQYF	TRBV25-1	TRBJ2-3	Conventional CD8 T cell
	human_tcr956	Conventional CD8 T cell	09/0076	CVVICNQAGTALIF	TRAV10	TRAJ15	CASSEVDGTGDDEQFF	TRBV6-1	TRBJ2-1	Conventional CD8 T cell
	human_tcr957	Conventional CD8 T cell	09/0076	CVVSAITNDYKLSF	TRAV10	TRAJ20	CASSYSGSGADTQYF	TRBV6-2	TRBJ1-133	Conventional CD8 T cell
	human_tcr958	Conventional CD8 T cell	09/0076	CVVSEAGTALIF	TRAV10	TRAJ15	CSARLAGGQETQYF	TRBV20-1	TRBJ2-5	Conventional CD8 T cell
	human_tcr959	Conventional CD8 T cell	09/0076	CVVSPGSGYSTLTF	TRAV8-4	TRAJ11	CASSEGDGNYGYTF	TRBV6-4	TRBJ1-2	Conventional CD8 T cell
	human_tcr960	Conventional CD8 T cell	09/0076	CVVSVPTRNNNARLMF	TRAV10	TRAJ31	CASSEANGAEKLFF	TRBV6-1	TRBJ1-4	Conventional CD8 T cell
	human_tcr961	Conventional CD8 T cell	09/0076	SPWGYQKVTF	TRAV8-6	TRAJ13	CASSYSGSGADTQYF	TRBV6-2	TRBJ1-135	Conventional CD8 T cell
	human_tcr962	Conventional CD8 T cell	09/0076	CALSGWATDSWGKLQF	TRAV19	TRAJ24	CASSNLGGSDEQFF	TRBV6-2	TRBJ2-1	Conventional CD8 T cell
	human_tcr963	Conventional CD8 T cell	09/0076	CAASGGYGNQFYF	TRAV29/DV5	TRAJ49	CAISEANNEQFF	TRBV10-3	TRBJ2-1	Conventional CD8 T cell
	human_tcr964	Conventional CD8 T cell	09/0076	CAVGSSYNTDKLIF	TRAV8-3	TRAJ34	CAISEPDKIEQYF	TRBV10-3	TRBJ2-7	Conventional CD8 T cell
	human_tcr965	Conventional CD8 T cell	09/0076	CAYRSWGGSEKLVF	TRAV38-1	TRAJ57	CASHSPGHKNIQYF	TRBV6-6	TRBJ2-4	Conventional CD8 T cell
	human_tcr966	Conventional CD8 T cell	09/0076	CAVRDWGGGATNKLIF	TRAV3	TRAJ32	CASRDRLGNQPQHF	TRBV6-2	TRBJ1-5	Conventional CD8 T cell
	human_tcr967	Conventional CD8 T cell	09/0076	CADTGTYKYIF	TRAV25	TRAJ40	CASREDRASSYEQYF	TRBV5-1	TRBJ2-7	Conventional CD8 T cell
	human_tcr968	Conventional CD8 T cell	09/0076	CAVGALSGYSTLTF	TRAV8-3	TRAJ11	CASRGLAGALSYEQYF	TRBV10-2	TRBJ2-7	Conventional CD8 T cell
	human_tcr969	Conventional CD8 T cell	09/0076	CAVGALSGYSTLTF	TRAV8-3	TRAJ11	CASRGLAGALSYEQYF	TRBV10-2	TRBJ2-7	Conventional CD8 T cell
	human_tcr970	Conventional CD8 T cell	09/0076	CAVGALSGYSTLTF	TRAV8-3	TRAJ11	CASRGLAGALSYEQYF	TRBV10-2	TRBJ2-7	Conventional CD8 T cell
	human_tcr971	Conventional CD8 T cell	09/0076	CAVGALSGYSTLTF	TRAV8-3	TRAJ11	CASRGLAGALSYEQYF	TRBV10-2	TRBJ2-7	Conventional CD8 T cell
	human_tcr972	Conventional CD8 T cell	09/0076	CAVGALSGYSTLTF	TRAV8-3	TRAJ11	CASRGLAGALSYEQYF	TRBV10-2	TRBJ2-7	Conventional CD8 T cell
	human_tcr973	Conventional CD8 T cell	09/0076	CAVGALSGYSTLTF	TRAV8-3	TRAJ11	CASRGLAGALSYEQYF	TRBV10-2	TRBJ2-7	Conventional CD8 T cell
	human_tcr974	Conventional CD8 T cell	09/0076	CAVGALSGYSTLTF	TRAV8-3	TRAJ11	CASRGLAGALSYEQYF	TRBV10-2	TRBJ2-7	Conventional CD8 T cell
	human_tcr975	Conventional CD8 T cell	09/0076	CAVGALSGYSTLTF	TRAV8-3	TRAJ11	CASRGLAGALSYEQYF	TRBV10-2	TRBJ2-7	Conventional CD8 T cell
	human_tcr976	Conventional CD8 T cell	09/0076	CAVGALSGYSTLTF	TRAV8-3	TRAJ11	CASRGLAGALSYEQYF	TRBV10-2	TRBJ2-7	Conventional CD8 T cell
	human_tcr977	Conventional CD8 T cell	09/0076	CAVGALSGYSTLTF	TRAV8-3	TRAJ11	CASRGLAGALSYEQYF	TRBV10-2	TRBJ2-7	Conventional CD8 T cell
	human_tcr978	Conventional CD8 T cell	09/0076	CAVGALSGYSTLTF	TRAV8-3	TRAJ11	CASRGLAGALSYEQYF	TRBV10-2	TRBJ2-7	Conventional CD8 T cell
	human_tcr979	Conventional CD8 T cell	09/0076	CAFFSGGSNYKLTF	TRAV38-1	TRAJ53	CASRVDTEAFF	TRBV12-3	TRBJ1-1	Conventional CD8 T cell
	human_tcr980	Conventional CD8 T cell	09/0076	CIVRVAMYAGSYQLTF	TRAV26-1	TRAJ28	CASSDGRAVEAFF	TRBV2	TRBJ1-1	Conventional CD8 T cell
	human_tcr981	Conventional CD8 T cell	09/0076	CALSENNNNDMRF	TRAV19	TRAJ43	CASSEDPWPEREKLFF	TRBV12-3	TRBJ1-4	Conventional CD8 T cell
	human_tcr982	Conventional CD8 T cell	09/0076	CAVGWAGGSYIPTF	TRAV12-2	TRAJ6	CASSETGANSPLHF	TRBV6-4	TRBJ1-6	Conventional CD8 T cell
	human_tcr983	Conventional CD8 T cell	09/0076	CILIMGDMRF	TRAV26-2	TRAJ43	CASSFGDPTDTQYF	TRBV12-3	TRBJ2-3	Conventional CD8 T cell
	human_tcr984	Conventional CD8 T cell	09/0076	CAARLQGAQKLVF	TRAV36/DV7	TRAJ54	CASSFGGKIYEQYF	TRBV28	TRBJ2-7	Conventional CD8 T cell
	human_tcr985	Conventional CD8 T cell	09/0076	CTLLTSYDKVIF	TRAV26-1	TRAJ50	CASSFSQGTYEQYF	TRBV12-3	TRBJ2-7	Conventional CD8 T cell
	human_tcr986	Conventional CD8 T cell	09/0076	CLVGDIGSNYQLIW	TRAV4	TRAJ33	CASSFSTTGIYTF	TRBV27	TRBJ1-2	Conventional CD8 T cell
	human_tcr987	Conventional CD8 T cell	09/0076	CILRDSVNYGGSQGNLIF	TRAV26-2	TRAJ42	CASSGEDWNTEAFF	TRBV5-6	TRBJ1-1	Conventional CD8 T cell
	human_tcr988	Conventional CD8 T cell	09/0076	CAGGGNKLTF	TRAV12-3	TRAJ10	CASSGPYGRGGATNEKLFF	TRBV7-2	TRBJ1-4	Conventional CD8 T cell
	human_tcr989	Conventional CD8 T cell	09/0076	CAAKDHSGGGADGLTF	TRAV29/DV5	TRAJ45	CASSIAGVGFNEQFF	TRBV19	TRBJ2-1	Conventional CD8 T cell
	human_tcr990	Conventional CD8 T cell	09/0076	CAENDPYNNNDMRF	TRAV13-2	TRAJ43	CASSIEPGPRNTEAFF	TRBV19	TRBJ1-1	Conventional CD8 T cell
	human_tcr991	Conventional CD8 T cell	09/0076	CAENDPYNNNDMRF	TRAV13-2	TRAJ43	CASSIEPGPRNTEAFF	TRBV19	TRBJ1-1	Conventional CD8 T cell
	human_tcr992	Conventional CD8 T cell	09/0076	CAENDPYNNNDMRF	TRAV13-2	TRAJ43	CASSIEPGPRNTEAFF	TRBV19	TRBJ1-1	Conventional CD8 T cell
	human_tcr993	Conventional CD8 T cell	09/0076	CAENDPYNNNDMRF	TRAV13-2	TRAJ43	CASSIEPGPRNTEAFF	TRBV19	TRBJ1-1	Conventional CD8 T cell
	human_tcr994	Conventional CD8 T cell	09/0076	CAENDPYNNNDMRF	TRAV13-2	TRAJ43	CASSIEPGPRNTEAFF	TRBV19	TRBJ1-1	Conventional CD8 T cell
	human_tcr995	Conventional CD8 T cell	09/0076	CAINTDKLIF	TRAV21	TRAJ34	CASSIGQAYTEAFF	TRBV19	TRBJ1-1	Conventional CD8 T cell
	human_tcr996	Conventional CD8 T cell	09/0076	CAESMDNYGQNFVF	TRAV5	TRAJ26	CASSKYNSGGANTGELFF	TRBV12-3	TRBJ2-2	Conventional CD8 T cell
	human_tcr997	Conventional CD8 T cell	09/0076	CAVDMYKGAQKLVF	TRAV39	TRAJ54	CASSLDTRFYEQYF	TRBV12-3	TRBJ2-7	Conventional CD8 T cell
	human_tcr998	Conventional CD8 T cell	09/0076	CAVDMYKGAQKLVF	TRAV39	TRAJ54	CASSLDTRFYEQYF	TRBV12-3	TRBJ2-7	Conventional CD8 T cell
	human_tcr999	Conventional CD8 T cell	09/0076	CAVDMYKGAQKLVF	TRAV39	TRAJ54	CASSLDTRFYEQYF	TRBV12-3	TRBJ2-7	Conventional CD8 T cell
	human_tcr1000	Conventional CD8 T cell	09/0076	CAVDMYKGAQKLVF	TRAV39	TRAJ54	CASSLDTRFYEQYF	TRBV12-3	TRBJ2-7	Conventional CD8 T cell
	human_tcr1001	Conventional CD8 T cell	09/0076	CAVDMYKGAQKLVF	TRAV39	TRAJ54	CASSLDTRFYEQYF	TRBV12-3	TRBJ2-7	Conventional CD8 T cell
	human_tcr1002	Conventional CD8 T cell	09/0076	CAVEDWGKFYF	TRAV2	TRAJ21	CASSLFRTYEQYF	TRBV27	TRBJ2-7	Conventional CD8 T cell
	human_tcr1003	Conventional CD8 T cell	09/0076	CIVRGEGSQGNLIF	TRAV26-1	TRAJ42	CASSLGSPTVNQPQHF	TRBV12-3	TRBJ1-5	Conventional CD8 T cell
	human_tcr1004	Conventional CD8 T cell	09/0076	CILRGGGADGLTF	TRAV26-2	TRAJ45	CASSLGSWITTDTQYF	TRBV13	TRBJ2-3	Conventional CD8 T cell
	human_tcr1005	Conventional CD8 T cell	09/0076	CILRGGGADGLTF	TRAV26-2	TRAJ45	CASSLGSWITTDTQYF	TRBV13	TRBJ2-3	Conventional CD8 T cell
	human_tcr1006	Conventional CD8 T cell	09/0076	CVVSPYGNKLVF	TRAV10	TRAJ47	CASSLSAGGNYGYTF	TRBV7-2	TRBJ1-2	Conventional CD8 T cell
	human_tcr1007	Conventional CD8 T cell	09/0076	CILRDGGGATNKLIF	TRAV26-2	TRAJ32	CASSLVYGGRRREQYF	TRBV5-5	TRBJ2-7	Conventional CD8 T cell
	human_tcr1008	Conventional CD8 T cell	09/0076	CAPIYNFNKFYF	TRAV38-1	TRAJ21	CASSLWDRGPEQYF	TRBV27	TRBJ2-7	Conventional CD8 T cell
	human_tcr1009	Conventional CD8 T cell	09/0076	CAPIYNFNKFYF	TRAV38-1	TRAJ21	CASSLWDRGPEQYF	TRBV27	TRBJ2-7	Conventional CD8 T cell
	human_tcr1010	Conventional CD8 T cell	09/0076	CAPIYNFNKFYF	TRAV38-1	TRAJ21	CASSLWDRGPEQYF	TRBV27	TRBJ2-7	Conventional CD8 T cell
	human_tcr1011	Conventional CD8 T cell	09/0076	PCEGTYKYIF	TRAV3	TRAJ40	CASSLYSQGPTDTQYF	TRBV11-1	TRBJ2-3	Conventional CD8 T cell
	human_tcr1012	Conventional CD8 T cell	09/0076	CVVSYNYGQNFVF	TRAV8-4	TRAJ26	CASSPMTAYYEQYF	TRBV11-2	TRBJ2-7	Conventional CD8 T cell
	human_tcr1013	Conventional CD8 T cell	09/0076	CAAPVWGQGGKLIF	TRAV8-6	TRAJ23	CASSPPEAPRYGYTF	TRBV4-1	TRBJ1-2	Conventional CD8 T cell
	human_tcr1014	Conventional CD8 T cell	09/0076	CILYSGGGADGLTF	TRAV26-2	TRAJ45	CASSPQGDEQYF	TRBV12-3	TRBJ2-7	Conventional CD8 T cell
	human_tcr1015	Conventional CD8 T cell	09/0076	CILYSGGGADGLTF	TRAV26-2	TRAJ45	CASSPQGDEQYF	TRBV12-3	TRBJ2-7	Conventional CD8 T cell
	human_tcr1016	Conventional CD8 T cell	09/0076	CILYSGGGADGLTF	TRAV26-2	TRAJ45	CASSPQGDEQYF	TRBV12-3	TRBJ2-7	Conventional CD8 T cell
	human_tcr1017	Conventional CD8 T cell	09/0076	CILYSGGGADGLTF	TRAV26-2	TRAJ45	CASSPQGDEQYF	TRBV12-3	TRBJ2-7	Conventional CD8 T cell
	human_tcr1018	Conventional CD8 T cell	09/0076	CILYSGGGADGLTF	TRAV26-2	TRAJ45	CASSPQGDEQYF	TRBV12-3	TRBJ2-7	Conventional CD8 T cell
	human_tcr1019	Conventional CD8 T cell	09/0076	CILYSGGGADGLTF	TRAV26-2	TRAJ45	CASSPQGDEQYF	TRBV12-3	TRBJ2-7	Conventional CD8 T cell
	human_tcr1020	Conventional CD8 T cell	09/0076	CILYSGGGADGLTF	TRAV26-2	TRAJ45	CASSPQGDEQYF	TRBV12-3	TRBJ2-7	Conventional CD8 T cell
	human_tcr1021	Conventional CD8 T cell	09/0076	CILYSGGGADGLTF	TRAV26-2	TRAJ45	CASSPQGDEQYF	TRBV12-3	TRBJ2-7	Conventional CD8 T cell
	human_tcr1022	Conventional CD8 T cell	09/0076	CILYSGGGADGLTF	TRAV26-2	TRAJ45	CASSPQGDEQYF	TRBV12-3	TRBJ2-7	Conventional CD8 T cell
	human_tcr1023	Conventional CD8 T cell	09/0076	CILYSGGGADGLTF	TRAV26-2	TRAJ45	CASSPQGDEQYF	TRBV12-3	TRBJ2-7	Conventional CD8 T cell
	human_tcr1024	Conventional CD8 T cell	09/0076	CILYSGGGADGLTF	TRAV26-2	TRAJ45	CASSPQGDEQYF	TRBV12-3	TRBJ2-7	Conventional CD8 T cell
	human_tcr1025	Conventional CD8 T cell	09/0076	CILYSGGGADGLTF	TRAV26-2	TRAJ45	CASSPQGDEQYF	TRBV12-3	TRBJ2-7	Conventional CD8 T cell
	human_tcr1026	Conventional CD8 T cell	09/0076	CILYSGGGADGLTF	TRAV26-2	TRAJ45	CASSPQGDEQYF	TRBV12-3	TRBJ2-7	Conventional CD8 T cell
	human_tcr1027	Conventional CD8 T cell	09/0076	CILYSGGGADGLTF	TRAV26-2	TRAJ45	CASSPQGDEQYF	TRBV12-3	TRBJ2-7	Conventional CD8 T cell
	human_tcr1028	Conventional CD8 T cell	09/0076	CILYSGGGADGLTF	TRAV26-2	TRAJ45	CASSPQGDEQYF	TRBV12-3	TRBJ2-7	Conventional CD8 T cell
	human_tcr1029	Conventional CD8 T cell	09/0076	CILYSGGGADGLTF	TRAV26-2	TRAJ45	CASSPQGDEQYF	TRBV12-3	TRBJ2-7	Conventional CD8 T cell
	human_tcr1030	Conventional CD8 T cell	09/0076	CILYSGGGADGLTF	TRAV26-2	TRAJ45	CASSPQGDEQYF	TRBV12-3	TRBJ2-7	Conventional CD8 T cell
	human_tcr1031	Conventional CD8 T cell	09/0076	CILYSGGGADGLTF	TRAV26-2	TRAJ45	CASSPQGDEQYF	TRBV12-3	TRBJ2-7	Conventional CD8 T cell
	human_tcr1032	Conventional CD8 T cell	09/0076	CILYSGGGADGLTF	TRAV26-2	TRAJ45	CASSPQGDEQYF	TRBV12-3	TRBJ2-7	Conventional CD8 T cell
	human_tcr1033	Conventional CD8 T cell	09/0076	CILYSGGGADGLTF	TRAV26-2	TRAJ45	CASSPQGDEQYF	TRBV12-3	TRBJ2-7	Conventional CD8 T cell
	human_tcr1034	Conventional CD8 T cell	09/0076	CAASGSGGSEKLVF	TRAV29/DV5	TRAJ57	CASSPRGGYGYTF	TRBV2	TRBJ1-2	Conventional CD8 T cell
	human_tcr1035	Conventional CD8 T cell	09/0076	CAGRNYGGSQGNLIF	TRAV25	TRAJ42	CASSQDIWGFRNEQFF	TRBV4-2	TRBJ2-1	Conventional CD8 T cell
	human_tcr1036	Conventional CD8 T cell	09/0076	CAVLEYSSASKIIF	TRAV12-2	TRAJ3	CASSQETGTVYGYTF	TRBV4-3	TRBJ1-2	Conventional CD8 T cell
	human_tcr1037	Conventional CD8 T cell	09/0076	CAVLEYSSASKIIF	TRAV12-2	TRAJ3	CASSQETGTVYGYTF	TRBV4-3	TRBJ1-2	Conventional CD8 T cell
	human_tcr1038	Conventional CD8 T cell	09/0076	CAGDNAGNMLTF	TRAV38-1	TRAJ39	CASSQGHFSSYEQYF	TRBV4-1	TRBJ2-7	Conventional CD8 T cell
	human_tcr1039	Conventional CD8 T cell	09/0076	CIRGSRLTF	TRAV29/DV5	TRAJ58	CASSQRYFGMSSYNSPLHF	TRBV4-3	TRBJ1-6	Conventional CD8 T cell
	human_tcr1040	Conventional CD8 T cell	09/0076	CAASNSGTYKYIF	TRAV29/DV5	TRAJ40	CASSQVGTWNEQFF	TRBV5-1	TRBJ2-1	Conventional CD8 T cell
	human_tcr1041	Conventional CD8 T cell	09/0076	CAASNSGTYKYIF	TRAV29/DV5	TRAJ40	CASSQVGTWNEQFF	TRBV5-1	TRBJ2-1	Conventional CD8 T cell
	human_tcr1042	Conventional CD8 T cell	09/0076	CVVSDQWGDDKIIF	TRAV8-4	TRAJ30	CASSRGEWADTQYF	TRBV27	TRBJ2-3	Conventional CD8 T cell
	human_tcr1043	Conventional CD8 T cell	09/0076	CAARNTGTASKLTF	TRAV29/DV5	TRAJ44	CASSRTNGPEAFF	TRBV3-1	TRBJ1-1	Conventional CD8 T cell
	human_tcr1044	Conventional CD8 T cell	09/0076	CIVRWYNNNDMRF	TRAV26-1	TRAJ43	CASSSDGTGYSGANVLTF	TRBV12-3	TRBJ2-6	Conventional CD8 T cell
	human_tcr1045	Conventional CD8 T cell	09/0076	CIVRWYNNNDMRF	TRAV26-1	TRAJ43	CASSSDGTGYSGANVLTF	TRBV12-3	TRBJ2-6	Conventional CD8 T cell
	human_tcr1046	Conventional CD8 T cell	09/0076	CALRSGTYKYIF	TRAV8-6	TRAJ40	CASSSPDGVETYEQYF	TRBV7-2	TRBJ2-7	Conventional CD8 T cell
	human_tcr1047	Conventional CD8 T cell	09/0076	CAFMPEFNAGGTSYGKLTF	TRAV38-1	TRAJ52	CASSSRTGGPYEQYF	TRBV7-2	TRBJ2-7	Conventional CD8 T cell
	human_tcr1048	Conventional CD8 T cell	09/0076	CAASNQAGTALIF	TRAV13-2	TRAJ15	CASSSTGEQPQHF	TRBV6-6	TRBJ1-5	Conventional CD8 T cell
	human_tcr1049	Conventional CD8 T cell	09/0076	CAASGDRDDKIIF	TRAV29/DV5	TRAJ30	CASSSTGTGTDTQYF	TRBV6-6	TRBJ2-3	Conventional CD8 T cell
	human_tcr1050	Conventional CD8 T cell	09/0076	CAASGDRDDKIIF	TRAV29/DV5	TRAJ30	CASSSTGTGTDTQYF	TRBV6-6	TRBJ2-3	Conventional CD8 T cell
	human_tcr1051	Conventional CD8 T cell	09/0076	CAASGDRDDKIIF	TRAV29/DV5	TRAJ30	CASSSTGTGTDTQYF	TRBV6-6	TRBJ2-3	Conventional CD8 T cell
	human_tcr1052	Conventional CD8 T cell	09/0076	CAASGDRDDKIIF	TRAV29/DV5	TRAJ30	CASSSTGTGTDTQYF	TRBV6-6	TRBJ2-3	Conventional CD8 T cell
	human_tcr1053	Conventional CD8 T cell	09/0076	CLVGDLVNYGGSQGNLIF	TRAV4	TRAJ42	CASSSWDRNYEQYF	TRBV28	TRBJ2-7	Conventional CD8 T cell
	human_tcr1054	Conventional CD8 T cell	09/0076	CIVPTASKLTF	TRAV26-1	TRAJ44	CASSVTSLYEQYF	TRBV10-2	TRBJ2-7	Conventional CD8 T cell
	human_tcr1055	Conventional CD8 T cell	09/0076	CAFMNPNFGNEKLTF	TRAV38-1	TRAJ48	CASSWTGSSVEQYF	TRBV6-6	TRBJ2-7	Conventional CD8 T cell
	human_tcr1056	Conventional CD8 T cell	09/0076	CAFMNPNFGNEKLTF	TRAV38-1	TRAJ48	CASSWTGSSVEQYF	TRBV6-6	TRBJ2-7	Conventional CD8 T cell
	human_tcr1057	Conventional CD8 T cell	09/0076	CAFMNPNFGNEKLTF	TRAV38-1	TRAJ48	CASSWTGSSVEQYF	TRBV6-6	TRBJ2-7	Conventional CD8 T cell
	human_tcr1058	Conventional CD8 T cell	09/0076	CAFMNPNFGNEKLTF	TRAV38-1	TRAJ48	CASSWTGSSVEQYF	TRBV6-6	TRBJ2-7	Conventional CD8 T cell
	human_tcr1059	Conventional CD8 T cell	09/0076	CAFMNPNFGNEKLTF	TRAV38-1	TRAJ48	CASSWTGSSVEQYF	TRBV6-6	TRBJ2-7	Conventional CD8 T cell
	human_tcr1060	Conventional CD8 T cell	09/0076	CAFMNPNFGNEKLTF	TRAV38-1	TRAJ48	CASSWTGSSVEQYF	TRBV6-6	TRBJ2-7	Conventional CD8 T cell
	human_tcr1061	Conventional CD8 T cell	09/0076	CAFMNPNFGNEKLTF	TRAV38-1	TRAJ48	CASSWTGSSVEQYF	TRBV6-6	TRBJ2-7	Conventional CD8 T cell
	human_tcr1062	Conventional CD8 T cell	09/0076	CILSGSEKLVF	TRAV26-2	TRAJ57	CASSYAGAGELFF	TRBV6-6	TRBJ2-2	Conventional CD8 T cell
	human_tcr1063	Conventional CD8 T cell	09/0076	CAFDNTDKLIF	TRAV38-1	TRAJ34	CASSYSGGVQETQYF	TRBV6-6	TRBJ2-5	Conventional CD8 T cell
	human_tcr1064	Conventional CD8 T cell	09/0076	CAFDNTDKLIF	TRAV38-1	TRAJ34	CASSYSGGVQETQYF	TRBV6-6	TRBJ2-5	Conventional CD8 T cell
	human_tcr1065	Conventional CD8 T cell	09/0076	CAVGAFLRGANNLFF	TRAV8-3	TRAJ36	CASTTTSYTDTQYF	TRBV6-2	TRBJ2-3	Conventional CD8 T cell
	human_tcr1066	Conventional CD8 T cell	09/0076	CILRHLGGGADGLTF	TRAV26-2	TRAJ45	CATIAYPGQFF	TRBV2	TRBJ2-1	Conventional CD8 T cell
	human_tcr1067	Conventional CD8 T cell	09/0076	CAYRSHPWGFGNEKLTF	TRAV38-1	TRAJ48	CAWSMDYPPVEQYF	TRBV30	TRBJ2-7	Conventional CD8 T cell
	human_tcr1068	Conventional CD8 T cell	09/0076	CAYRSHPWGFGNEKLTF	TRAV38-1	TRAJ48	CAWSMDYPPVEQYF	TRBV30	TRBJ2-7	Conventional CD8 T cell
	human_tcr1069	Conventional CD8 T cell	09/0076	CAYRSHPWGFGNEKLTF	TRAV38-1	TRAJ48	CAWSMDYPPVEQYF	TRBV30	TRBJ2-7	Conventional CD8 T cell
	human_tcr1070	Conventional CD8 T cell	09/0076	CAYRSHPWGFGNEKLTF	TRAV38-1	TRAJ48	CAWSMDYPPVEQYF	TRBV30	TRBJ2-7	Conventional CD8 T cell
	human_tcr1071	Conventional CD8 T cell	09/0076	CAYRSHPWGFGNEKLTF	TRAV38-1	TRAJ48	CAWSMDYPPVEQYF	TRBV30	TRBJ2-7	Conventional CD8 T cell
	human_tcr1072	Conventional CD8 T cell	09/0076	CAYRSHPWGFGNEKLTF	TRAV38-1	TRAJ48	CAWSMDYPPVEQYF	TRBV30	TRBJ2-7	Conventional CD8 T cell
	human_tcr1073	Conventional CD8 T cell	09/0076	CAYRSHPWGFGNEKLTF	TRAV38-1	TRAJ48	CAWSMDYPPVEQYF	TRBV30	TRBJ2-7	Conventional CD8 T cell
	human_tcr1074	Conventional CD8 T cell	09/0076	CAYRSHPWGFGNEKLTF	TRAV38-1	TRAJ48	CAWSMDYPPVEQYF	TRBV30	TRBJ2-7	Conventional CD8 T cell
	human_tcr1075	Conventional CD8 T cell	09/0076	CAYRSHPWGFGNEKLTF	TRAV38-1	TRAJ48	CAWSMDYPPVEQYF	TRBV30	TRBJ2-7	Conventional CD8 T cell
	human_tcr1076	Conventional CD8 T cell	09/0076	CAYRSHPWGFGNEKLTF	TRAV38-1	TRAJ48	CAWSMDYPPVEQYF	TRBV30	TRBJ2-7	Conventional CD8 T cell
	human_tcr1077	Conventional CD8 T cell	09/0076	CAYRSHPWGFGNEKLTF	TRAV38-1	TRAJ48	CAWSMDYPPVEQYF	TRBV30	TRBJ2-7	Conventional CD8 T cell
	human_tcr1078	Conventional CD8 T cell	09/0076	CAYRSHPWGFGNEKLTF	TRAV38-1	TRAJ48	CAWSMDYPPVEQYF	TRBV30	TRBJ2-7	Conventional CD8 T cell
	human_tcr1079	Conventional CD8 T cell	09/0076	CAYRSHPWGFGNEKLTF	TRAV38-1	TRAJ48	CAWSMDYPPVEQYF	TRBV30	TRBJ2-7	Conventional CD8 T cell
	human_tcr1080	Conventional CD8 T cell	09/0076	CAYRSHPWGFGNEKLTF	TRAV38-1	TRAJ48	CAWSMDYPPVEQYF	TRBV30	TRBJ2-7	Conventional CD8 T cell
	human_tcr1081	Conventional CD8 T cell	09/0076	CLVGGNARLMF	TRAV4	TRAJ31	CSALRLTGGVVGSEAFF	TRBV29-1	TRBJ1-1	Conventional CD8 T cell
	human_tcr1082	Conventional CD8 T cell	09/0076	CILAHGSSNTGKLIF	TRAV26-2	TRAJ37	CSARDDNTGGSWWSGNQPQHF	TRBV20-1	TRBJ1-5	Conventional CD8 T cell
	human_tcr1083	Conventional CD8 T cell	09/0076	CAARDQGGKLIF	TRAV29/DV5	TRAJ23	CSAWTGGDYGYTF	TRBV29-1	TRBJ1-2	Conventional CD8 T cell
	human_tcr1084	Conventional CD8 T cell	09/0076	CAGGWNYGQNFVF	TRAV27	TRAJ26	CSVEDRGGTEAFF	TRBV29-1	TRBJ1-1	Conventional CD8 T cell
	human_tcr1085	Conventional CD8 T cell	09/0076	CATANSGGSNYKLTF	TRAV17	TRAJ53	CSVGGLYTEAFF	TRBV29-1	TRBJ1-1	Conventional CD8 T cell
	human_tcr1086	MAIT CD8 T cell	09/0038	CAALDSNYQLIW	TRAV1-2	TRAJ33	CASSITLGQGTGELFF	TRBV19	TRBJ2-2	MAIT CD8 T cell
	human_tcr1087	MAIT CD8 T cell	09/0038	CAALDSNYQLIW	TRAV1-2	TRAJ33	CATGETGDTGELFF	TRBV25-1	TRBJ2-2	MAIT CD8 T cell
	human_tcr1088	MAIT CD8 T cell	09/0038	CAAMDSNYQLIW	TRAV1-2	TRAJ33	CSARQGDTEAFF	TRBV20-1	TRBJ1-1	MAIT CD8 T cell
	human_tcr1089	MAIT CD8 T cell	09/0038	CAAMDSNYQLIW	TRAV1-2	TRAJ33	CSARALAGDQETQYF	TRBV20-1	TRBJ2-5	MAIT CD8 T cell
	human_tcr1090	MAIT CD8 T cell	09/0038	CAAMDSNYQLIW	TRAV1-2	TRAJ33	CASSQDLGQGSSPLHF	TRBV4-2	TRBJ1-6	MAIT CD8 T cell
	human_tcr1091	MAIT CD8 T cell	09/0038	CAAMDSNYQLIW	TRAV1-2	TRAJ33	CASSEAAGTGNTDTQYF	TRBV6-1	TRBJ2-3	MAIT CD8 T cell
	human_tcr1092	MAIT CD8 T cell	09/0038	CAGMDSNYQLIW	TRAV1-2	TRAJ33	CASSWDYRETQYF	TRBV6-2	TRBJ2-5	MAIT CD8 T cell
	human_tcr1093	MAIT CD8 T cell	09/0038	CAGMDSNYQLIW	TRAV1-2	TRAJ33	CASSRTGGADTQYF	TRBV6-4	TRBJ2-3	MAIT CD8 T cell
	human_tcr1094	MAIT CD8 T cell	09/0038	CAVLDSNYQLIW	TRAV1-2	TRAJ33	CSARDLAGTDNSPLHF	TRBV20-1	TRBJ1-6	MAIT CD8 T cell
	human_tcr1095	MAIT CD8 T cell	09/0038	CAVLDSNYQLIW	TRAV1-2	TRAJ33	CSARGGEGGPQHF	TRBV20-1	TRBJ1-5	MAIT CD8 T cell
	human_tcr1096	MAIT CD8 T cell	09/0038	CAVLDSNYQLIW	TRAV1-2	TRAJ33	CSARVGGEDYNEQFF	TRBV20-1	TRBJ2-1	MAIT CD8 T cell
	human_tcr1097	MAIT CD8 T cell	09/0038	CAVLDSNYQLIW	TRAV1-2	TRAJ33	CASSYQSSYNEQFF	TRBV6-2	TRBJ2-1	MAIT CD8 T cell
	human_tcr1098	MAIT CD8 T cell	09/0038	CAVLDSNYQLIW	TRAV1-2	TRAJ33	CASSESDGYNSPLHF	TRBV6-4	TRBJ1-6	MAIT CD8 T cell
	human_tcr1099	MAIT CD8 T cell	09/0038	CAVMDSNYQLIW	TRAV1-2	TRAJ33	CSARDGDYGYTF	TRBV20-1	TRBJ1-2	MAIT CD8 T cell
	human_tcr1100	MAIT CD8 T cell	09/0038	CAVMDSNYQLIW	TRAV1-2	TRAJ33	CSARDRDYGYTF	TRBV20-1	TRBJ1-2	MAIT CD8 T cell
	human_tcr1101	MAIT CD8 T cell	09/0038	CAVMDSNYQLIW	TRAV1-2	TRAJ33	CSARSAGGYAETQYF	TRBV20-1	TRBJ2-5	MAIT CD8 T cell
	human_tcr1102	MAIT CD8 T cell	09/0038	CAVMDSNYQLIW	TRAV1-2	TRAJ33	CSARLAGGQETQYF	TRBV20-1	TRBJ2-5	MAIT CD8 T cell
	human_tcr1103	MAIT CD8 T cell	09/0038	CAVMDSNYQLIW	TRAV1-2	TRAJ33	CASSFSGDNSPLHF	TRBV28	TRBJ1-6	MAIT CD8 T cell
	human_tcr1104	MAIT CD8 T cell	09/0038	CAVMDSNYQLIW	TRAV1-2	TRAJ33	CASSQELLAGGGYEQYF	TRBV4-2	TRBJ2-7	MAIT CD8 T cell
	human_tcr1105	MAIT CD8 T cell	09/0038	CAVMDSNYQLIW	TRAV1-2	TRAJ33	CASSQDGGGSYNEQFF	TRBV4-3	TRBJ2-1	MAIT CD8 T cell
	human_tcr1106	MAIT CD8 T cell	09/0038	CAVMDSNYQLIW	TRAV1-2	TRAJ33	CASSEGLATDTQYF	TRBV6-1	TRBJ2-3	MAIT CD8 T cell
	human_tcr1107	MAIT CD8 T cell	09/0038	CAVMDSNYQLIW	TRAV1-2	TRAJ33	CASSDQTSNEVDEQYF	TRBV6-1	TRBJ2-7	MAIT CD8 T cell
	human_tcr1108	MAIT CD8 T cell	09/0038	CAVMDSNYQLIW	TRAV1-2	TRAJ33	CASSLRDRVSGELFF	TRBV6-2	TRBJ2-2	MAIT CD8 T cell
	human_tcr1109	MAIT CD8 T cell	09/0038	CAVMDSNYQLIW	TRAV1-2	TRAJ33	CASSPPRDHNEQFF	TRBV6-2	TRBJ2-1	MAIT CD8 T cell
	human_tcr1110	MAIT CD8 T cell	09/0038	CAVMDSNYQLIW	TRAV1-2	TRAJ33	CASSRSGGTDTQYF	TRBV6-4	TRBJ2-3	MAIT CD8 T cell
	human_tcr1111	MAIT CD8 T cell	09/0038	CAVMDSNYQLIW	TRAV1-2	TRAJ33	CASSEGTSGGAGDTQYF	TRBV6-4	TRBJ2-3	MAIT CD8 T cell
	human_tcr1112	MAIT CD8 T cell	09/0038	CAVMDSNYQLIW	TRAV1-2	TRAJ33	CASSYGTGGNEQFF	TRBV6-6	TRBJ2-1	MAIT CD8 T cell
	human_tcr1113	MAIT CD8 T cell	09/0038	CAVRDGDYKLSF	TRAV1-2	TRAJ20	CATSRDREGAEKLFF	TRBV15	TRBJ1-4	MAIT CD8 T cell
	human_tcr1114	MAIT CD8 T cell	09/0038	CAVRDGDYKLSF	TRAV1-2	TRAJ20	CASSQDVTERDIQYF	TRBV4-2	TRBJ2-4	MAIT CD8 T cell
	human_tcr1115	MAIT CD8 T cell	09/0038	CAVRDGDYKLSF	TRAV1-2	TRAJ20	CASSQDVTERDIQYF	TRBV4-2	TRBJ2-4	MAIT CD8 T cell
	human_tcr1116	MAIT CD8 T cell	09/0038	CAVRDSNYQLIW	TRAV1-2	TRAJ33	CATSRGTEYNEQFF	TRBV15	TRBJ2-1	MAIT CD8 T cell
	human_tcr1117	MAIT CD8 T cell	09/0038	CAVRDSNYQLIW	TRAV1-2	TRAJ33	CATSRDHSSGANVLTF	TRBV15	TRBJ2-6	MAIT CD8 T cell
	human_tcr1118	MAIT CD8 T cell	09/0038	CAVRDSNYQLIW	TRAV1-2	TRAJ33	CAALREYSGNTIYF	TRBV20-1	TRBJ1-3	MAIT CD8 T cell
	human_tcr1119	MAIT CD8 T cell	09/0038	CAVRDSNYQLIW	TRAV1-2	TRAJ33	CSARGLAGYEQYF	TRBV20-1	TRBJ2-7	MAIT CD8 T cell
	human_tcr1120	MAIT CD8 T cell	09/0038	CAVRDSNYQLIW	TRAV1-2	TRAJ33	CSAITPYSGNTIYF	TRBV20-1	TRBJ1-3	MAIT CD8 T cell
	human_tcr1121	MAIT CD8 T cell	09/0038	CAVRDSNYQLIW	TRAV1-2	TRAJ33	CASSQGGGETGELFF	TRBV4-2	TRBJ2-2	MAIT CD8 T cell
	human_tcr1122	MAIT CD8 T cell	09/0038	CAVRDSNYQLIW	TRAV1-2	TRAJ33	CASSQDRGGPDTQYF	TRBV4-2	TRBJ2-3	MAIT CD8 T cell
	human_tcr1123	MAIT CD8 T cell	09/0038	CAVRDSNYQLIW	TRAV1-2	TRAJ33	CASSQETSGGYEQYF	TRBV4-2	TRBJ2-7	MAIT CD8 T cell
	human_tcr1124	MAIT CD8 T cell	09/0038	CAVRDSNYQLIW	TRAV1-2	TRAJ33	CASSLTGTSGGDTQYF	TRBV4-2	TRBJ2-3	MAIT CD8 T cell
	human_tcr1125	MAIT CD8 T cell	09/0038	CAVRDSNYQLIW	TRAV1-2	TRAJ33	CASSQDYTGATYEQYF	TRBV4-2	TRBJ2-7	MAIT CD8 T cell
	human_tcr1126	MAIT CD8 T cell	09/0038	CAVRDSNYQLIW	TRAV1-2	TRAJ33	CASSQSLGEGYEQYF	TRBV4-3	TRBJ2-7	MAIT CD8 T cell
	human_tcr1127	MAIT CD8 T cell	09/0038	CAVRDSNYQLIW	TRAV1-2	TRAJ33	CASSQDGTSGADTQYF	TRBV4-3	TRBJ2-3	MAIT CD8 T cell
	human_tcr1128	MAIT CD8 T cell	09/0038	CAVRDSNYQLIW	TRAV1-2	TRAJ33	CASSEGHSGANVLTF	TRBV6-1	TRBJ2-6	MAIT CD8 T cell
	human_tcr1129	MAIT CD8 T cell	09/0038	CAVRDSNYQLIW	TRAV1-2	TRAJ33	CASSPTDYNEQFF	TRBV6-2	TRBJ2-1	MAIT CD8 T cell
	human_tcr1130	MAIT CD8 T cell	09/0038	CAVRDSNYQLIW	TRAV1-2	TRAJ33	CASSYSDTYEQYF	TRBV6-2	TRBJ2-7	MAIT CD8 T cell
	human_tcr1131	MAIT CD8 T cell	09/0038	CAVRDSNYQLIW	TRAV1-2	TRAJ33	CASSSGNTGELFF	TRBV6-4	TRBJ2-2	MAIT CD8 T cell
	human_tcr1132	MAIT CD8 T cell	09/0038	CAVRDSNYQLIW	TRAV1-2	TRAJ33	CASSSGNTGELFF	TRBV6-4	TRBJ2-2	MAIT CD8 T cell
	human_tcr1133	MAIT CD8 T cell	09/0038	CAVRDSNYQLIW	TRAV1-2	TRAJ33	CASSPSGGADTQYF	TRBV6-4	TRBJ2-3	MAIT CD8 T cell
	human_tcr1134	MAIT CD8 T cell	09/0038	CAVRDSNYQLIW	TRAV1-2	TRAJ33	CASSDNSGANVLTF	TRBV6-4	TRBJ2-6	MAIT CD8 T cell
	human_tcr1135	MAIT CD8 T cell	09/0038	CAVSDSNYQLIW	TRAV1-2	TRAJ33	CSAWAGGHTDTQYF	TRBV20-1	TRBJ2-3	MAIT CD8 T cell
	human_tcr1136	MAIT CD8 T cell	09/0038	CAVSDSNYQLIW	TRAV1-2	TRAJ33	CASSPTGTNTGELFF	TRBV6-2	TRBJ2-2	MAIT CD8 T cell
	human_tcr1137	MAIT CD8 T cell	09/0038	CAVSDSNYQLIW	TRAV1-2	TRAJ33	CASSFEETQYF	TRBV7-2	TRBJ2-5	MAIT CD8 T cell
	human_tcr1138	MAIT CD8 T cell	09/0038	CAVTDSNYQLIW	TRAV1-2	TRAJ33	CSASAGTGRGGNEQFF	TRBV20-1	TRBJ2-1	MAIT CD8 T cell
	human_tcr1139	MAIT CD8 T cell	09/0038	CAVTDSNYQLIW	TRAV1-2	TRAJ33	CASSLAFGSGANVLTF	TRBV4-1	TRBJ2-6	MAIT CD8 T cell
	human_tcr1140	MAIT CD8 T cell	09/0038	CAVTDSNYQLIW	TRAV1-2	TRAJ33	CASSPGLAGTDTQYF	TRBV4-3	TRBJ2-3	MAIT CD8 T cell
	human_tcr1141	MAIT CD8 T cell	09/0038	CAVVDSNYQLIW	TRAV1-2	TRAJ33	CASSYVDPTNEQFF	TRBV6-2	TRBJ2-1	MAIT CD8 T cell
	human_tcr1142	MAIT CD8 T cell	09/0038	CASMDSNYQLIW	TRAV1-2	TRAJ33	CSARDRESREPYSYEQYF	TRBV20-1	TRBJ2-7	MAIT CD8 T cell
	human_tcr1143	MAIT CD8 T cell	09/0038	CASMDSNYQLIW	TRAV1-2	TRAJ33	CSARDRESREPYSYEQYF	TRBV20-1	TRBJ2-7	MAIT CD8 T cell
	human_tcr1144	MAIT CD8 T cell	09/0038	CASMDSNYQLIW	TRAV1-2	TRAJ33	CSVRQGDTEAFF	TRBV29-1	TRBJ1-1	MAIT CD8 T cell
	human_tcr1145	MAIT CD8 T cell	09/0038	CASMDSNYQLIW	TRAV1-2	TRAJ33	CASAAGGPTDTQYF	TRBV6-2	TRBJ2-3	MAIT CD8 T cell
	human_tcr1146	MAIT CD8 T cell	09/0038	CAVKDSNYQLIW	TRAV1-2	TRAJ33	CSASEVRGGNQPQHF	TRBV20-1	TRBJ1-5	MAIT CD8 T cell
	human_tcr1147	MAIT CD8 T cell	09/0038	CAVKDSNYQLIW	TRAV1-2	TRAJ33	CATSDGGLNTGELFF	TRBV24-1	TRBJ2-2	MAIT CD8 T cell
	human_tcr1148	MAIT CD8 T cell	09/0038	CAVKDSNYQLIW	TRAV1-2	TRAJ33	CASSYGLAGGETQYF	TRBV3-1	TRBJ2-5	MAIT CD8 T cell
	human_tcr1149	MAIT CD8 T cell	09/0038	CAVKDSNYQLIW	TRAV1-2	TRAJ33	CASSQDYSGGSETQYF	TRBV4-2	TRBJ2-5	MAIT CD8 T cell
	human_tcr1150	MAIT CD8 T cell	09/0038	CAVKDSNYQLIW	TRAV1-2	TRAJ33	CASSQEEGHTDTQYF	TRBV4-2	TRBJ2-3	MAIT CD8 T cell
	human_tcr1151	MAIT CD8 T cell	09/0038	CAVKDSNYQLIW	TRAV1-2	TRAJ33	CASSQDPGQGGNIQYF	TRBV4-2	TRBJ2-4	MAIT CD8 T cell
	human_tcr1152	MAIT CD8 T cell	09/0038	CAVKDSNYQLIW	TRAV1-2	TRAJ33	CASSPEGASGANVLTF	TRBV4-3	TRBJ2-6	MAIT CD8 T cell
	human_tcr1153	MAIT CD8 T cell	09/0038	CAVKDSNYQLIW	TRAV1-2	TRAJ33	CASSQAEGSSYEQYF	TRBV4-3	TRBJ2-7	MAIT CD8 T cell
	human_tcr1154	MAIT CD8 T cell	09/0038	CAVKDSNYQLIW	TRAV1-2	TRAJ33	CASNELAGGVIEQYF	TRBV6-1	TRBJ2-7	MAIT CD8 T cell
	human_tcr1155	MAIT CD8 T cell	09/0038	CAVLDSSYKLIF	TRAV1-2	TRAJ12	CASSEAAGFEPLHF	TRBV6-1	TRBJ1-6	MAIT CD8 T cell
	human_tcr1156	MAIT CD8 T cell	09/0038	CAVQDSNYQLIW	TRAV1-2	TRAJ33	CASSEEAGGTDTQYF	TRBV6-1	TRBJ2-3	MAIT CD8 T cell
	human_tcr1157	MAIT CD8 T cell	09/0038	CAVRDNDYKLSF	TRAV1-2	TRAJ20	CASSQGDSSSGANVLTF	TRBV4-3	TRBJ2-6	MAIT CD8 T cell
	human_tcr1158	Conventional CD8 T cell	09/0038	CAASARYMDSNYQLIW	TRAV29/DV5	TRAJ33	CASSLVGSGTDTQYF	TRBV5-6	TRBJ2-3	Conventional CD8 T cell
	human_tcr1159	Conventional CD8 T cell	09/0038	CAASTPLNYGGSQGNLIF	mTRAV14D-1	TRAJ42	CASSQGLPGLFTDTQYF	TRBV4-1	TRBJ2-3	Conventional CD8 T cell
	human_tcr1160	Conventional CD8 T cell	09/0038	CAENINPPGNYGQNFVF	TRAV13-2	TRAJ26	CSASSSGTDYNEQFF	TRBV20-1	TRBJ2-1	Conventional CD8 T cell
	human_tcr1161	Conventional CD8 T cell	09/0038	CAENMNNFNKFYF	TRAV13-2	TRAJ21	CASSQDLEAGYYEQYF	TRBV4-2	TRBJ2-7	Conventional CD8 T cell
	human_tcr1162	Conventional CD8 T cell	09/0038	CAFMKPQGAQKLVF	mTRDV2-2	TRAJ54	CASAPWGEQFF	TRBV12-5	TRBJ2-1	Conventional CD8 T cell
	human_tcr1163	MAIT CD8 T cell	09/0038	CAIMDSNYQLIW	TRAV1-2	TRAJ33	CASRRGRDTGELFF	TRBV6-4	TRBJ2-2	MAIT CD8 T cell
	human_tcr1164	Conventional CD8 T cell	09/0038	CALRGHAGNNRKLIW	TRAV19	TRAJ38	CSARGQGEERGEQYF	TRBV20-1	TRBJ2-7	Conventional CD8 T cell
	human_tcr1165	Conventional CD8 T cell	09/0038	CALSEAEINAGNMLTF	TRAV19	TRAJ39	CASSESSHSGYTDTQYF	TRBV10-1	TRBJ2-3	Conventional CD8 T cell
	human_tcr1166	Conventional CD8 T cell	09/0038	CALSEAFISSGSARQLTF	TRAV19	TRAJ22	CASSQVTRTEYQETQYF	TRBV4-2	TRBJ2-5	Conventional CD8 T cell
	human_tcr1167	Conventional CD8 T cell	09/0038	CALSEAGVPGANSKLTF	TRAV19	TRAJ56	CASSTGPSYEQYF	TRBV6-2	TRBJ2-7	Conventional CD8 T cell
	human_tcr1168	Conventional CD8 T cell	09/0038	CALSGLDSNYQLIW	TRAV19	TRAJ33	CASSLSLGEQYF	TRBV19	TRBJ2-7	Conventional CD8 T cell
	human_tcr1169	Conventional CD8 T cell	09/0038	CALSVNSSNTGKLIF	TRAV16	TRAJ37	CASSQEAAGGPDTQYF	TRBV4-2	TRBJ2-3	Conventional CD8 T cell
	human_tcr1170	Conventional CD8 T cell	09/0038	CAPDNYGQNFVF	TRAV2	TRAJ26	CASSQEEAQGGTEAFF	TRBV4-2	TRBJ1-1	Conventional CD8 T cell
	human_tcr1171	Conventional CD8 T cell	09/0038	CASLRSGGSYIPTF	TRAV24	TRAJ6	CASSQGLWLRGPYGYTF	TRBV4-3	TRBJ1-2	Conventional CD8 T cell
	human_tcr1172	Conventional CD8 T cell	09/0038	CATDASGYNTDKLIF	TRAV17	TRAJ34	CASSEKAEDEQYF	TRBV6-4	TRBJ2-7	Conventional CD8 T cell
	human_tcr1173	Conventional CD8 T cell	09/0038	CATRGYNKLIF	TRAV16	TRAJ4	CASSQDLQDRPSYEQYF	TRBV4-1	TRBJ2-7	Conventional CD8 T cell
	human_tcr1174	Conventional CD8 T cell	09/0038	CAVDLSSNTGKLIF	TRAV2	TRAJ37	CASSQVESSGANVLTF	TRBV4-2	TRBJ2-6	Conventional CD8 T cell
	human_tcr1175	MAIT CD8 T cell	09/0038	CAVGDSNYQLIW	TRAV1-2	TRAJ33	CASSQDGGSGANVLTF	TRBV4-3	TRBJ2-6	MAIT CD8 T cell
	human_tcr1176	Conventional CD8 T cell	09/0038	CAVPPYNAGNMLTF	TRAV1-1	TRAJ39	CASSQALGTTDTQYF	TRBV4-2	TRBJ2-3	Conventional CD8 T cell
	human_tcr1177	Conventional CD8 T cell	09/0038	CAVRDRGSTLGRLYF	TRAV1-1	TRAJ18	CASGDGDSTDTQYF	TRBV6-4	TRBJ2-3	Conventional CD8 T cell
	human_tcr1178	Conventional CD8 T cell	09/0038	CAVSEGFGNVLHC	TRAV8-4	TRAJ35	CSARGLAGYEQYF	TRBV20-1	TRBJ2-7	Conventional CD8 T cell
	human_tcr1179	Conventional CD8 T cell	09/0038	CAVSYMNYGGSQGNLIF	TRAV8-6	TRAJ42	CASRQSNSGNTIYF	TRBV5-1	TRBJ1-3	Conventional CD8 T cell
	human_tcr1180	Conventional CD8 T cell	09/0038	CAVTPSNDMRF	TRAV8-1	TRAJ43	CASSQELTSEGVWYTEAFF	TRBV4-3	TRBJ1-1	Conventional CD8 T cell
	human_tcr1181	Conventional CD8 T cell	09/0038	CAWGGYQKVTF	TRAV2	TRAJ13	CASSYAASGANVLTF	TRBV6-2	TRBJ2-6	Conventional CD8 T cell
	human_tcr1182	Conventional CD8 T cell	09/0038	CERREGNTGKLIF	TRAV2	TRAJ37	CASHFEGPDTQYF	TRBV6-1	TRBJ2-3	Conventional CD8 T cell
	human_tcr1183	Conventional CD8 T cell	09/0038	CLVGPGVKAAGNKLTF	TRAV4	TRAJ17	CASTPLPHNEQFF	TRBV6-1	TRBJ2-1	Conventional CD8 T cell
	human_tcr1184	Conventional CD8 T cell	09/0038	CVVGDRGSTLGRLYF	TRAV10	TRAJ18	CASSLGQGGFENTIYF	TRBV25-1	TRBJ1-3	Conventional CD8 T cell
	human_tcr1185	Conventional CD8 T cell	09/0038	CVVILYGNNRLAF	TRAV8-4	TRAJ7	CASSFQGDGANVLTF	TRBV6-2	TRBJ2-6	Conventional CD8 T cell
	human_tcr1186	Conventional CD8 T cell	09/0038	CVVTASAGNMLTF	TRAV10	TRAJ39	CASSNTDSGANVLTF	TRBV6-2	TRBJ2-6	Conventional CD8 T cell
	human_tcr1187	Conventional CD8 T cell	09/0038	CVVTDRGSTLGRLYF	TRAV10	TRAJ18	CASSDALLVSGGDPRNEQFF	TRBV25-1	TRBJ2-1	Conventional CD8 T cell
	human_tcr1188	Conventional CD8 T cell	09/0038	CVVYDRGSTLGRLYF	TRAV10	TRAJ18	CASSESIFYEQYF	TRBV25-1	TRBJ2-7	Conventional CD8 T cell
	human_tcr1189	Conventional CD8 T cell	09/0038	PRQTGKLIF	TRAV21	TRAJ37	CASSLRTSGGIDTGELFF	TRBV4-3	TRBJ2-2	Conventional CD8 T cell
	human_tcr1190	Conventional CD8 T cell	09/0038	SLVGNQGGKLIF	TRAV13-1	TRAJ23	CATSSNPGQGTDTQYF	TRBV15	TRBJ2-3	Conventional CD8 T cell
	human_tcr1191	Conventional CD8 T cell	09/0038	CATDHMDSNYQLIW	TRAV17	TRAJ33	CASGKGQHTGELFF	TRBV2	TRBJ2-2	Conventional CD8 T cell
	human_tcr1192	Conventional CD8 T cell	09/0038	CATDHMDSNYQLIW	TRAV17	TRAJ33	CASGKGQHTGELFF	TRBV2	TRBJ2-2	Conventional CD8 T cell
	human_tcr1193	Conventional CD8 T cell	09/0038	CAVKGTLTGFQKLVF	TRAV8-1	TRAJ8	CASSARGNQPQHF	TRBV2	TRBJ1-5	Conventional CD8 T cell
	human_tcr1194	Conventional CD8 T cell	09/0038	CAVKGTLTGFQKLVF	TRAV8-1	TRAJ8	CASSARGNQPQHF	TRBV2	TRBJ1-5	Conventional CD8 T cell
	human_tcr1195	Conventional CD8 T cell	09/0038	CAVRTYNFNKFYF	TRAV8-6	TRAJ21	CASSETAPWNEAFF	TRBV6-6	TRBJ1-1	Conventional CD8 T cell
	human_tcr1196	Conventional CD8 T cell	09/0038	CAVRTYNFNKFYF	TRAV8-6	TRAJ21	CASSETAPWNEAFF	TRBV6-6	TRBJ1-1	Conventional CD8 T cell
	human_tcr1197	Conventional CD8 T cell	09/0038	CAVRTYNFNKFYF	TRAV8-6	TRAJ21	CASSETAPWNEAFF	TRBV6-6	TRBJ1-1	Conventional CD8 T cell
	human_tcr1198	Conventional CD8 T cell	09/0038	CAVRTYNFNKFYF	TRAV8-6	TRAJ21	CASSETAPWNEAFF	TRBV6-6	TRBJ1-1	Conventional CD8 T cell
	human_tcr1199	Conventional CD8 T cell	09/0038	CAVRTYNFNKFYF	TRAV8-6	TRAJ21	CASSETAPWNEAFF	TRBV6-6	TRBJ1-1	Conventional CD8 T cell
	human_tcr1200	Conventional CD8 T cell	09/0038	CAVRTYNFNKFYF	TRAV8-6	TRAJ21	CASSETAPWNEAFF	TRBV6-6	TRBJ1-1	Conventional CD8 T cell
	human_tcr1201	Conventional CD8 T cell	09/0038	CAVRTYNFNKFYF	TRAV8-6	TRAJ21	CASSETAPWNEAFF	TRBV6-6	TRBJ1-1	Conventional CD8 T cell
	human_tcr1202	Conventional CD8 T cell	09/0038	CAVRTYNFNKFYF	TRAV8-6	TRAJ21	CASSETAPWNEAFF	TRBV6-6	TRBJ1-1	Conventional CD8 T cell
	human_tcr1203	Conventional CD8 T cell	09/0038	CAVRTYNFNKFYF	TRAV8-6	TRAJ21	CASSETAPWNEAFF	TRBV6-6	TRBJ1-1	Conventional CD8 T cell
	human_tcr1204	Conventional CD8 T cell	09/0038	CAVRTYNFNKFYF	TRAV8-6	TRAJ21	CASSETAPWNEAFF	TRBV6-6	TRBJ1-1	Conventional CD8 T cell
	human_tcr1205	Conventional CD8 T cell	09/0038	CAVRTYNFNKFYF	TRAV8-6	TRAJ21	CASSETAPWNEAFF	TRBV6-6	TRBJ1-1	Conventional CD8 T cell
	human_tcr1206	Conventional CD8 T cell	09/0038	CAVRTYNFNKFYF	TRAV8-6	TRAJ21	CASSETAPWNEAFF	TRBV6-6	TRBJ1-1	Conventional CD8 T cell
	human_tcr1207	Conventional CD8 T cell	09/0038	CAVRTYNFNKFYF	TRAV8-6	TRAJ21	CASSETAPWNEAFF	TRBV6-6	TRBJ1-1	Conventional CD8 T cell
	human_tcr1208	Conventional CD8 T cell	09/0038	CAVRTYNFNKFYF	TRAV8-6	TRAJ21	CASSETAPWNEAFF	TRBV6-6	TRBJ1-1	Conventional CD8 T cell
	human_tcr1209	Conventional CD8 T cell	09/0038	CALTHRFNQGGKLIF	TRAV9-1	TRAJ23	CASSETRGADTQYF	TRBV6-1	TRBJ2-3	Conventional CD8 T cell
	human_tcr1210	Conventional CD8 T cell	09/0038	CALTHRFNQGGKLIF	TRAV9-1	TRAJ23	CASSETRGADTQYF	TRBV6-1	TRBJ2-3	Conventional CD8 T cell
	human_tcr1211	Conventional CD8 T cell	09/0038	CAVRPGNTPLVF	TRAV1-2	TRAJ29	CASSFGLDGPSYEQYF	TRBV7-2	TRBJ2-7	Conventional CD8 T cell
	human_tcr1212	Conventional CD8 T cell	09/0038	CAVRPGNTPLVF	TRAV1-2	TRAJ29	CASSFGLDGPSYEQYF	TRBV7-2	TRBJ2-7	Conventional CD8 T cell
	human_tcr1213	Conventional CD8 T cell	09/0038	CAVRPGNTPLVF	TRAV1-2	TRAJ29	CASSFGLDGPSYEQYF	TRBV7-2	TRBJ2-7	Conventional CD8 T cell
	human_tcr1214	Conventional CD8 T cell	09/0038	CAVRPGNTPLVF	TRAV1-2	TRAJ29	CASSFGLDGPSYEQYF	TRBV7-2	TRBJ2-7	Conventional CD8 T cell
	human_tcr1215	Conventional CD8 T cell	09/0038	CAVRPGNTPLVF	TRAV1-2	TRAJ29	CASSFGLDGPSYEQYF	TRBV7-2	TRBJ2-7	Conventional CD8 T cell
	human_tcr1216	Conventional CD8 T cell	09/0038	CALSGGYNKLIF	TRAV9-1	TRAJ4	CASSHVWVGAGAWASPIGAEAFF	TRBV3-1	TRBJ1-1	Conventional CD8 T cell
	human_tcr1217	Conventional CD8 T cell	09/0038	CALSGGYNKLIF	TRAV9-1	TRAJ4	CASSHVWVGAGAWASPIGAEAFF	TRBV3-1	TRBJ1-1	Conventional CD8 T cell
	human_tcr1218	Conventional CD8 T cell	09/0038	CALSGGYNKLIF	TRAV9-1	TRAJ4	CASSHVWVGAGAWASPIGAEAFF	TRBV3-1	TRBJ1-1	Conventional CD8 T cell
	human_tcr1219	Conventional CD8 T cell	09/0038	CALSGGYNKLIF	TRAV9-1	TRAJ4	CASSHVWVGAGAWASPIGAEAFF	TRBV3-1	TRBJ1-1	Conventional CD8 T cell
	human_tcr1220	Conventional CD8 T cell	09/0038	CALSGGYNKLIF	TRAV9-1	TRAJ4	CASSHVWVGAGAWASPIGAEAFF	TRBV3-1	TRBJ1-1	Conventional CD8 T cell
	human_tcr1221	Conventional CD8 T cell	09/0038	CALSGGYNKLIF	TRAV9-1	TRAJ4	CASSHVWVGAGAWASPIGAEAFF	TRBV3-1	TRBJ1-1	Conventional CD8 T cell
	human_tcr1222	Conventional CD8 T cell	09/0038	CALSGGYNKLIF	TRAV9-1	TRAJ4	CASSHVWVGAGAWASPIGAEAFF	TRBV3-1	TRBJ1-1	Conventional CD8 T cell
	human_tcr1223	Conventional CD8 T cell	09/0038	CALSGGYNKLIF	TRAV9-1	TRAJ4	CASSHVWVGAGAWASPIGAEAFF	TRBV3-1	TRBJ1-1	Conventional CD8 T cell
	human_tcr1224	Conventional CD8 T cell	09/0038	CALSGGYNKLIF	TRAV9-1	TRAJ4	CASSHVWVGAGAWASPIGAEAFF	TRBV3-1	TRBJ1-1	Conventional CD8 T cell
	human_tcr1225	Conventional CD8 T cell	09/0038	CASASKIIF	TRAV8-4	TRAJ3	CASSLVLAGAREQYF	TRBV7-2	TRBJ2-7	Conventional CD8 T cell
	human_tcr1226	Conventional CD8 T cell	09/0038	CASASKIIF	TRAV8-4	TRAJ3	CASSLVLAGAREQYF	TRBV7-2	TRBJ2-7	Conventional CD8 T cell
	human_tcr1227	Conventional CD8 T cell	09/0038	CAASVAGNMLTF	TRAV13-1	TRAJ39	CASSPLAGSTDTQYF	TRBV4-1	TRBJ2-3	Conventional CD8 T cell
	human_tcr1228	Conventional CD8 T cell	09/0038	CAASVAGNMLTF	TRAV13-1	TRAJ39	CASSPLAGSTDTQYF	TRBV4-1	TRBJ2-3	Conventional CD8 T cell
	human_tcr1229	Conventional CD8 T cell	09/0038	CAASVAGNMLTF	TRAV13-1	TRAJ39	CASSPLAGSTDTQYF	TRBV4-1	TRBJ2-3	Conventional CD8 T cell
	human_tcr1230	Conventional CD8 T cell	09/0038	CAASVAGNMLTF	TRAV13-1	TRAJ39	CASSPLAGSTDTQYF	TRBV4-1	TRBJ2-3	Conventional CD8 T cell
	human_tcr1231	Conventional CD8 T cell	09/0038	CAASVAGNMLTF	TRAV13-1	TRAJ39	CASSPLAGSTDTQYF	TRBV4-1	TRBJ2-3	Conventional CD8 T cell
	human_tcr1232	Conventional CD8 T cell	09/0038	CAAGPEYGNKLVF	mTRAV14D-1	TRAJ47	CASSQDYGYTF	TRBV6-2	TRBJ1-2	Conventional CD8 T cell
	human_tcr1233	Conventional CD8 T cell	09/0038	CAAGPEYGNKLVF	mTRAV14D-1	TRAJ47	CASSQDYGYTF	TRBV6-2	TRBJ1-2	Conventional CD8 T cell
	human_tcr1234	Conventional CD8 T cell	09/0038	CLVGAAPYNFNKFYF	TRAV4	TRAJ21	CASSQEIAQGGELFF	TRBV4-3	TRBJ2-2	Conventional CD8 T cell
	human_tcr1235	Conventional CD8 T cell	09/0038	CLVGAAPYNFNKFYF	TRAV4	TRAJ21	CASSQEIAQGGELFF	TRBV4-3	TRBJ2-2	Conventional CD8 T cell
	human_tcr1236	Conventional CD8 T cell	09/0038	CLVGAAPYNFNKFYF	TRAV4	TRAJ21	CASSQEIAQGGELFF	TRBV4-3	TRBJ2-2	Conventional CD8 T cell
	human_tcr1237	Conventional CD8 T cell	09/0038	CLVGAAPYNFNKFYF	TRAV4	TRAJ21	CASSQEIAQGGELFF	TRBV4-3	TRBJ2-2	Conventional CD8 T cell
	human_tcr1238	Conventional CD8 T cell	09/0038	CLVGAAPYNFNKFYF	TRAV4	TRAJ21	CASSQEIAQGGELFF	TRBV4-3	TRBJ2-2	Conventional CD8 T cell
	human_tcr1239	Conventional CD8 T cell	09/0038	CLVGAAPYNFNKFYF	TRAV4	TRAJ21	CASSQEIAQGGELFF	TRBV4-3	TRBJ2-2	Conventional CD8 T cell
	human_tcr1240	Conventional CD8 T cell	09/0038	CAVPRGGKLIF	TRAV1-1	TRAJ23	CASSQELYRFRENTEAFF	TRBV4-1	TRBJ1-1	Conventional CD8 T cell
	human_tcr1241	Conventional CD8 T cell	09/0038	CAVPRGGKLIF	TRAV1-1	TRAJ23	CASSQELYRFRENTEAFF	TRBV4-1	TRBJ1-1	Conventional CD8 T cell
	human_tcr1242	Conventional CD8 T cell	09/0038	CAVPRGGKLIF	TRAV1-1	TRAJ23	CASSQELYRFRENTEAFF	TRBV4-1	TRBJ1-1	Conventional CD8 T cell
	human_tcr1243	Conventional CD8 T cell	09/0038	CAVPRGGKLIF	TRAV1-1	TRAJ23	CASSQELYRFRENTEAFF	TRBV4-1	TRBJ1-1	Conventional CD8 T cell
	human_tcr1244	Conventional CD8 T cell	09/0038	CAVPRGGKLIF	TRAV1-1	TRAJ23	CASSQELYRFRENTEAFF	TRBV4-1	TRBJ1-1	Conventional CD8 T cell
	human_tcr1245	Conventional CD8 T cell	09/0038	CALSRISNFGNEKLTF	TRAV19	TRAJ48	CASSQVLGELFF	TRBV4-3	TRBJ2-2	Conventional CD8 T cell
	human_tcr1246	Conventional CD8 T cell	09/0038	CALSRISNFGNEKLTF	TRAV19	TRAJ48	CASSQVLGELFF	TRBV4-3	TRBJ2-2	Conventional CD8 T cell
	human_tcr1247	Conventional CD8 T cell	09/0038	CALSRISNFGNEKLTF	TRAV19	TRAJ48	CASSQVLGELFF	TRBV4-3	TRBJ2-2	Conventional CD8 T cell
	human_tcr1248	Conventional CD8 T cell	09/0038	CALSRISNFGNEKLTF	TRAV19	TRAJ48	CASSQVLGELFF	TRBV4-3	TRBJ2-2	Conventional CD8 T cell
	human_tcr1249	Conventional CD8 T cell	09/0038	CALSRISNFGNEKLTF	TRAV19	TRAJ48	CASSQVLGELFF	TRBV4-3	TRBJ2-2	Conventional CD8 T cell
	human_tcr1250	Conventional CD8 T cell	09/0038	CALSRISNFGNEKLTF	TRAV19	TRAJ48	CASSQVLGELFF	TRBV4-3	TRBJ2-2	Conventional CD8 T cell
	human_tcr1251	Conventional CD8 T cell	09/0038	CALSRISNFGNEKLTF	TRAV19	TRAJ48	CASSQVLGELFF	TRBV4-3	TRBJ2-2	Conventional CD8 T cell
	human_tcr1252	Conventional CD8 T cell	09/0038	CALSRISNFGNEKLTF	TRAV19	TRAJ48	CASSQVLGELFF	TRBV4-3	TRBJ2-2	Conventional CD8 T cell
	human_tcr1253	Conventional CD8 T cell	09/0038	CGTAQITGGYQKVTF	TRAV30	TRAJ13	CASSVPRGANVLTF	TRBV4-1	TRBJ2-6	Conventional CD8 T cell
	human_tcr1254	Conventional CD8 T cell	09/0038	CGTAQITGGYQKVTF	TRAV30	TRAJ13	CASSVPRGANVLTF	TRBV4-1	TRBJ2-6	Conventional CD8 T cell
	human_tcr1255	Conventional CD8 T cell	09/0038	CGTAQITGGYQKVTF	TRAV30	TRAJ13	CASSVPRGANVLTF	TRBV4-1	TRBJ2-6	Conventional CD8 T cell
	human_tcr1256	Conventional CD8 T cell	09/0038	CAARGEGYQKVTF	mTRAV14D-1	TRAJ13	CASSYGQGQNTEAFF	TRBV4-1	TRBJ1-1	Conventional CD8 T cell
	human_tcr1257	Conventional CD8 T cell	09/0038	CAVYSGGGADGLTF	TRAV36/DV7	TRAJ45	CATSVGGNTIYF	TRBV19	TRBJ1-3	Conventional CD8 T cell
	human_tcr1258	Conventional CD8 T cell	09/0038	CAVYSGGGADGLTF	TRAV36/DV7	TRAJ45	CATSVGGNTIYF	TRBV19	TRBJ1-3	Conventional CD8 T cell
	human_tcr1259	Conventional CD8 T cell	09/0038	CAVYSGGGADGLTF	TRAV36/DV7	TRAJ45	CATSVGGNTIYF	TRBV19	TRBJ1-3	Conventional CD8 T cell
	human_tcr1260	Conventional CD8 T cell	09/0038	CAVYSGGGADGLTF	TRAV36/DV7	TRAJ45	CATSVGGNTIYF	TRBV19	TRBJ1-3	Conventional CD8 T cell
	human_tcr1261	Conventional CD8 T cell	09/0038	CAAGYYGGSQGNLIF	TRAV13-1	TRAJ42	CAWSGGREEQFF	TRBV30	TRBJ2-1	Conventional CD8 T cell
	human_tcr1262	Conventional CD8 T cell	09/0038	CAAGYYGGSQGNLIF	TRAV13-1	TRAJ42	CAWSGGREEQFF	TRBV30	TRBJ2-1	Conventional CD8 T cell
	human_tcr1263	Conventional CD8 T cell	09/0038	CAAGYYGGSQGNLIF	TRAV13-1	TRAJ42	CAWSGGREEQFF	TRBV30	TRBJ2-1	Conventional CD8 T cell
	human_tcr1264	Conventional CD8 T cell	09/0038	CVVSAWNYGQNFVF	TRAV10	TRAJ26	CSASLRDFSYNEQFF	TRBV20-1	TRBJ2-1	Conventional CD8 T cell
	human_tcr1265	Conventional CD8 T cell	09/0038	CVVSAWNYGQNFVF	TRAV10	TRAJ26	CSASLRDFSYNEQFF	TRBV20-1	TRBJ2-1	Conventional CD8 T cell
	human_tcr1266	Conventional CD8 T cell	09/0038	CAADDTDKLIF	TRAV13-1	TRAJ34	CASGRPSGAQETQYF	TRBV9	TRBJ2-5	Conventional CD8 T cell
	human_tcr1267	Conventional CD8 T cell	09/0038	CAAKSSGDKLTF	TRAV21	TRAJ46	CASSLRRGAQDEQFF	TRBV12-3	TRBJ2-1	Conventional CD8 T cell
	human_tcr1268	Conventional CD8 T cell	09/0038	CAALGDTGNQFYF	TRAV29/DV5	TRAJ49	CATSDLDRGGYTF	TRBV24-1	TRBJ1-2	Conventional CD8 T cell
	human_tcr1269	Conventional CD8 T cell	09/0038	CAAPSGDSSYKLIF	TRAV13-2	TRAJ12	CASRMNRENTEAFF	TRBV28	TRBJ1-1	Conventional CD8 T cell
	human_tcr1270	Conventional CD8 T cell	09/0038	CAASGTDSWGKLQF	TRAV29/DV5	TRAJ24	CASSLSGIEQYF	TRBV27	TRBJ2-7	Conventional CD8 T cell
	human_tcr1271	Conventional CD8 T cell	09/0038	CAASMTNGNKLVF	mTRAV14D-1	TRAJ47	CASSFYLGRTYEQYF	TRBV4-1	TRBJ2-7	Conventional CD8 T cell
	human_tcr1272	Conventional CD8 T cell	09/0038	CAASPIMYSGGGADGLTF	TRAV13-1	TRAJ45	CASSLEGASSYEQYF	TRBV13	TRBJ2-7	Conventional CD8 T cell
	human_tcr1273	Conventional CD8 T cell	09/0038	CAASRRGNQFYF	TRAV13-1	TRAJ49	CASSQGAAAGGVDTQYF	TRBV3-1	TRBJ2-3	Conventional CD8 T cell
	human_tcr1274	Conventional CD8 T cell	09/0038	CAAVAGTQGGSEKLVF	TRAV29/DV5	TRAJ57	CASSQVAGNGYTF	TRBV4-2	TRBJ1-2	Conventional CD8 T cell
	human_tcr1275	Conventional CD8 T cell	09/0038	CAAYPFYNQGGKLIF	mTRAV14D-1	TRAJ23	CASSDPDFEEKLFF	TRBV2	TRBJ1-4	Conventional CD8 T cell
	human_tcr1276	Conventional CD8 T cell	09/0038	CAENPTSGNTPLVF	TRAV13-2	TRAJ29	CASSNLRDTGANVLTF	TRBV4-3	TRBJ2-6	Conventional CD8 T cell
	human_tcr1277	Conventional CD8 T cell	09/0038	CAERYNFNKFYF	TRAV13-2	TRAJ21	CSARDLDAASSYNEQFF	TRBV20-1	TRBJ2-1	Conventional CD8 T cell
	human_tcr1278	Conventional CD8 T cell	09/0038	CAETPGFQKLVF	TRAV13-2	TRAJ8	CASSQDNTVADTQYF	TRBV4-3	TRBJ2-3	Conventional CD8 T cell
	human_tcr1279	Conventional CD8 T cell	09/0038	CAFRGTSYGKLTF	TRAV24	TRAJ52	CASSLKRGFGYTF	TRBV4-1	TRBJ1-2	Conventional CD8 T cell
	human_tcr1280	Conventional CD8 T cell	09/0038	CAGAALESNYQLIW	TRAV27	TRAJ33	CSAPGQGAPGELFF	TRBV29-1	TRBJ2-2	Conventional CD8 T cell
	human_tcr1281	Conventional CD8 T cell	09/0038	CAGKTMEYGNKLVF	TRAV27	TRAJ47	CSVDSYYGYTF	TRBV29-1	TRBJ1-2	Conventional CD8 T cell
	human_tcr1282	Conventional CD8 T cell	09/0038	CAGMNTGNQFYF	TRAV25	TRAJ49	CASSPYRRFTYEQYF	TRBV19	TRBJ2-7	Conventional CD8 T cell
	human_tcr1283	Conventional CD8 T cell	09/0038	CAGWDPMDSNYQLIW	TRAV25	TRAJ33	CASSQGLYSYNEQFF	TRBV6-2	TRBJ2-1	Conventional CD8 T cell
	human_tcr1284	Conventional CD8 T cell	09/0038	CALDGPYGGSQGNLIF	TRAV6	TRAJ42	CASTMLYEARSYNEQFF	TRBV12-3	TRBJ2-1	Conventional CD8 T cell
	human_tcr1285	Conventional CD8 T cell	09/0038	CALETSGSRLTF	TRAV19	TRAJ58	CASSSRWSWTGELFF	TRBV7-9	TRBJ2-2	Conventional CD8 T cell
	human_tcr1286	Conventional CD8 T cell	09/0038	CALGGRIYNQGGKLIF	TRDV1	TRAJ23	CASSPSAPRGRTETQYF	TRBV4-1	TRBJ2-5	Conventional CD8 T cell
	human_tcr1287	Conventional CD8 T cell	09/0038	CALIGGNRDDKIIF	TRAV16	TRAJ30	CASSLGGYTEAFF	TRBV27	TRBJ1-1	Conventional CD8 T cell
	human_tcr1288	Conventional CD8 T cell	09/0038	CALIRETSYDKVIF	TRAV19	TRAJ50	CASSLVRQGDNEQFF	TRBV28	TRBJ2-1	Conventional CD8 T cell
	human_tcr1289	Conventional CD8 T cell	09/0038	CALRAPNDYKLSF	TRAV9-1	TRAJ20	CAISGEVGYTF	TRBV10-3	TRBJ1-2	Conventional CD8 T cell
	human_tcr1290	Conventional CD8 T cell	09/0038	CALSALSLIYNQGGKLIF	TRAV16	TRAJ23	CASSPAAGREQYF	TRBV28	TRBJ2-7	Conventional CD8 T cell
	human_tcr1291	Conventional CD8 T cell	09/0038	CALSEAGNTDKLIF	TRAV19	TRAJ34	CASGYYNEQFF	TRBV6-2	TRBJ2-1	Conventional CD8 T cell
	human_tcr1292	Conventional CD8 T cell	09/0038	CALSEARRGSQGNLIF	TRAV19	TRAJ42	CASSALTSGGSPETDTQYF	TRBV12-3	TRBJ2-3	Conventional CD8 T cell
	human_tcr1293	Conventional CD8 T cell	09/0038	CALSESSGTYKYIF	TRAV19	TRAJ40	CASSLGASTYNEQFF	TRBV5-1	TRBJ2-1	Conventional CD8 T cell
	human_tcr1294	Conventional CD8 T cell	09/0038	CALSRTLGGTSYGKLTF	TRAV9-1	TRAJ52	CAWRPEALNTEAFF	TRBV30	TRBJ1-1	Conventional CD8 T cell
	human_tcr1295	Conventional CD8 T cell	09/0038	CAMITGYALNF	TRAV12-3	TRAJ41	CARTRGAKNIQYF	TRBV5-1	TRBJ2-4	Conventional CD8 T cell
	human_tcr1296	Conventional CD8 T cell	09/0038	CAMSGGDYKLSF	TRAV12-3	TRAJ20	CASSQEGDLTDTQYF	TRBV4-3	TRBJ2-3	Conventional CD8 T cell
	human_tcr1297	Conventional CD8 T cell	09/0038	CAMTAGGTSYGKLTF	TRAV24	TRAJ52	CASSRLTGSYEQYF	TRBV7-6	TRBJ2-7	Conventional CD8 T cell
	human_tcr1298	Conventional CD8 T cell	09/0038	CAMTQGAQKLVF	TRAV12-3	TRAJ54	CASSVGSPDTQYF	TRBV9	TRBJ2-3	Conventional CD8 T cell
	human_tcr1299	Conventional CD8 T cell	09/0038	CAPGGGSQGNLIF	TRAV36/DV7	TRAJ42	CASGLGTLWDTQYF	TRBV12-5	TRBJ2-3	Conventional CD8 T cell
	human_tcr1300	Conventional CD8 T cell	09/0038	CAPGGYGGSQGNLIF	TRAV21	TRAJ42	CASSSTEDSDSNQPQHF	TRBV7-9	TRBJ1-5	Conventional CD8 T cell
	human_tcr1301	Conventional CD8 T cell	09/0038	CATTGTASKLTF	TRAV17	TRAJ44	CASSLPQEGRGSYYEQYF	TRBV5-1	TRBJ2-7	Conventional CD8 T cell
	human_tcr1302	Conventional CD8 T cell	09/0038	CAVDKVTSGSRLTF	TRAV39	TRAJ58	CASTSPGTTLAYEQYF	TRBV2	TRBJ2-7	Conventional CD8 T cell
	human_tcr1303	Conventional CD8 T cell	09/0038	CAVDNAGNMLTF	TRAV29/DV5	TRAJ39	CSALTEGTDTQYF	TRBV20-1	TRBJ2-3	Conventional CD8 T cell
	human_tcr1304	Conventional CD8 T cell	09/0038	CAVDPRSGTYKYIF	TRAV8-3	TRAJ40	CSVGSGEDYEQFF	TRBV29-1	TRBJ2-1	Conventional CD8 T cell
	human_tcr1305	Conventional CD8 T cell	09/0038	CAVEDLRWNGGATNKLIF	TRAV2	TRAJ32	CASRAGLGTTDTQYF	TRBV6-4	TRBJ2-3	Conventional CD8 T cell
	human_tcr1306	Conventional CD8 T cell	09/0038	CAVRGAGTASKLTF	TRAV1-1	TRAJ44	CASSQDGGSGANVLTF	TRBV4-3	TRBJ2-6	Conventional CD8 T cell
	human_tcr1307	Conventional CD8 T cell	09/0038	CAVRPYGQNFVF	TRAV1-2	TRAJ26	CASSLGETQYF	TRBV5-1	TRBJ2-5	Conventional CD8 T cell
	human_tcr1308	Conventional CD8 T cell	09/0038	CAVRQQNTGNQFYF	TRAV21	TRAJ49	CASKVGGQPQHF	TRBV19	TRBJ1-5	Conventional CD8 T cell
	human_tcr1309	Conventional CD8 T cell	09/0038	CAVSDKNEKLTF	TRAV8-4	TRAJ48	CASGDSADTQYF	TRBV28	TRBJ2-3	Conventional CD8 T cell
	human_tcr1310	Conventional CD8 T cell	09/0038	CAVSDTQGGSEKLVF	TRAV8-6	TRAJ57	CASSASGYNEQFF	TRBV2	TRBJ2-1	Conventional CD8 T cell
	human_tcr1311	Conventional CD8 T cell	09/0038	CAVSEGLGGTASKLTF	TRAV8-6	TRAJ44	CASSLAPSGVSPLHF	TRBV7-9	TRBJ1-6	Conventional CD8 T cell
	human_tcr1312	Conventional CD8 T cell	09/0038	CAVSLASGTYKYIF	TRAV1-1	TRAJ40	CASTAGTHSYEQYF	TRBV7-2	TRBJ2-7	Conventional CD8 T cell
	human_tcr1313	Conventional CD8 T cell	09/0038	CAVSLDDKIIF	TRAV1-1	TRAJ30	CSARTGVQTQYF	TRBV20-1	TRBJ2-5	Conventional CD8 T cell
	human_tcr1314	Conventional CD8 T cell	09/0038	CAVSLSYSGAGSYQLTF	TRAV21	TRAJ28	CASSPTVGEQYF	TRBV5-6	TRBJ2-7	Conventional CD8 T cell
	human_tcr1315	Conventional CD8 T cell	09/0038	CAVTFILTGGGNKLTF	TRAV8-6	TRAJ10	CASSRDRWGYEQYF	TRBV4-1	TRBJ2-7	Conventional CD8 T cell
	human_tcr1316	Conventional CD8 T cell	09/0038	CAVTYFTQGGSEKLVF	TRAV21	TRAJ57	CASGPQGRTDTQYF	TRBV4-1	TRBJ2-3	Conventional CD8 T cell
	human_tcr1317	Conventional CD8 T cell	09/0038	CAVVVDSWGKLQF	TRAV41	TRAJ24	CASSFFTYNSPLHF	TRBV5-1	TRBJ1-6	Conventional CD8 T cell
	human_tcr1318	Conventional CD8 T cell	09/0038	CAVYDYGQNFVF	TRAV21	TRAJ26	CSARKDRVDEQYF	TRBV20-1	TRBJ2-7	Conventional CD8 T cell
	human_tcr1319	Conventional CD8 T cell	09/0038	CAVYKDQTGANNLFF	TRAV1-2	TRAJ36	CASSQGGGGQPQHF	TRBV4-1	TRBJ1-5	Conventional CD8 T cell
	human_tcr1320	Conventional CD8 T cell	09/0038	CAVYNAGNMLTF	TRAV1-2	TRAJ39	CASSVGNGGLNYGYTF	TRBV9	TRBJ1-2	Conventional CD8 T cell
	human_tcr1321	Conventional CD8 T cell	09/0038	CAWANYGGSQGNLIF	mTRDV2-2	TRAJ42	CASSLQGREPQHF	TRBV4-2	TRBJ1-5	Conventional CD8 T cell
	human_tcr1322	Conventional CD8 T cell	09/0038	CAYSGGVKLVF	mTRDV2-2	TRAJ57	CASSPRGGQYLDTQYF	TRBV7-6	TRBJ2-3	Conventional CD8 T cell
	human_tcr1323	Conventional CD8 T cell	09/0038	CILRDGTSGTYKYIF	TRAV26-2	TRAJ40	CASSQGTAGGVYEQYF	TRBV4-3	TRBJ2-7	Conventional CD8 T cell
	human_tcr1324	Conventional CD8 T cell	09/0038	CILRGISNSNSGYALNF	TRAV26-2	TRAJ41	CASSQEGVSPLHF	TRBV4-1	TRBJ1-6	Conventional CD8 T cell
	human_tcr1325	Conventional CD8 T cell	09/0038	CILSDGFGNEKLTF	TRAV26-2	TRAJ48	CASSQESGLYTGELFF	TRBV4-1	TRBJ2-2	Conventional CD8 T cell
	human_tcr1326	Conventional CD8 T cell	09/0038	CILSTNAGKSTF	TRAV26-2	TRAJ27	CASSPDSHLAKNIQYF	TRBV13	TRBJ2-4	Conventional CD8 T cell
	human_tcr1327	Conventional CD8 T cell	09/0038	CILYLHSGYALNF	TRAV26-2	TRAJ41	CASSHGDXRGIDEQFF	TRBV4-2	TRBJ2-1	Conventional CD8 T cell
	human_tcr1328	Conventional CD8 T cell	09/0038	CIPGISGTYKYIF	TRAV26-2	TRAJ40	CASSRQGQRSYEQYF	TRBV18	TRBJ2-7	Conventional CD8 T cell
	human_tcr1329	Conventional CD8 T cell	09/0038	CIVIIGGTYKYIF	TRAV26-1	TRAJ40	CASSLLAGTGEAQYF	TRBV27	TRBJ2-5	Conventional CD8 T cell
	human_tcr1330	Conventional CD8 T cell	09/0038	CIVRETGSARQLTF	TRAV26-1	TRAJ22	CASSPHDWVNEQFF	TRBV4-2	TRBJ2-1	Conventional CD8 T cell
	human_tcr1331	Conventional CD8 T cell	09/0038	CIVRGPMDSNYQLIW	TRAV26-1	TRAJ33	CASRPDPNEETQYF	TRBV5-1	TRBJ2-5	Conventional CD8 T cell
	human_tcr1332	Conventional CD8 T cell	09/0038	CIVRGYSGGGADGLTF	TRAV26-1	TRAJ45	CASSDGGVGYTDTQYF	TRBV10-1	TRBJ2-3	Conventional CD8 T cell
	human_tcr1333	Conventional CD8 T cell	09/0038	CLVGDIRTGGFKTIF	TRAV4	TRAJ9	CASSQGTASTYEQYF	TRBV4-3	TRBJ2-7	Conventional CD8 T cell
	human_tcr1334	Conventional CD8 T cell	09/0038	CLVGDYGDSNYQLIW	TRAV4	TRAJ33	CSASSDYYEQYF	TRBV29-1	TRBJ2-7	Conventional CD8 T cell
	human_tcr1335	Conventional CD8 T cell	09/0038	CLVGEGGGDKIIF	TRAV4	TRAJ30	CASSANTGENTEAFF	TRBV7-3	TRBJ1-1	Conventional CD8 T cell
	human_tcr1336	Conventional CD8 T cell	09/0038	CLVGGHYNNAGNMLTF	TRAV4	TRAJ39	CASSPRGDYGYTF	TRBV27	TRBJ1-2	Conventional CD8 T cell
	human_tcr1337	Conventional CD8 T cell	09/0038	CSVYNFNKFYF	TRAV29/DV5	TRAJ21	CASSQEPGSNQPQHF	TRBV4-2	TRBJ1-5	Conventional CD8 T cell
	human_tcr1338	Conventional CD8 T cell	09/0038	CVLNRDDKIIF	TRAV1-1	TRAJ30	CSARGDSLYEQYF	TRBV20-1	TRBJ2-7	Conventional CD8 T cell
	human_tcr1339	Conventional CD8 T cell	09/0038	CVVHNARLMF	TRAV12-1	TRAJ31	CASRGETQYF	TRBV6-2	TRBJ2-5	Conventional CD8 T cell
	human_tcr1340	Conventional CD8 T cell	09/0038	CVVISLGGGGNKLTF	TRAV12-1	TRAJ10	CAWSPEWGGYTDTQYF	TRBV30	TRBJ2-3	Conventional CD8 T cell
	human_tcr1341	Conventional CD8 T cell	09/0038	CVVNQKLVF	TRAV12-1	TRAJ8	CASSQVSGEPTGELFF	TRBV4-3	TRBJ2-2	Conventional CD8 T cell
	human_tcr1342	Conventional CD8 T cell	09/0038	CVVSDSGYGQNFVF	TRAV8-4	TRAJ26	CSAFKTSGGAGDEQFF	TRBV20-1	TRBJ2-1	Conventional CD8 T cell
	human_tcr1343	Conventional CD8 T cell	09/0038	CVVSGDDYKLSF	TRAV10	TRAJ20	CASSPSPTSGLFNEQFF	TRBV12-3	TRBJ2-1	Conventional CD8 T cell
	human_tcr1344	Conventional CD8 T cell	09/0038	CVVSGDNNDMRF	TRAV10	TRAJ43	CASRGGVNYGYTF	TRBV4-2	TRBJ1-2	Conventional CD8 T cell
	human_tcr1345	Conventional CD8 T cell	09/0038	CVVTHPGGYQKVTF	TRAV8-4	TRAJ13	CASSPPGGSEDIQYF	TRBV7-9	TRBJ2-4	Conventional CD8 T cell
	human_tcr1346	Conventional CD8 T cell	09/0038	CVVTPRKNYGQNFVF	TRAV10	TRAJ26	CASSADRISYNEQFF	TRBV4-3	TRBJ2-1	Conventional CD8 T cell
	human_tcr1347	Conventional CD8 T cell	09/0038	CAVNGMTARQLTF	TRAV21	TRAJ22	CASSGVSGQTMNTEAFF	TRBV2	TRBJ1-1	Conventional CD8 T cell
	human_tcr1348	Conventional CD8 T cell	09/0038	CAVNNPGTASKLTF	TRAV12-2	TRAJ44	CASSLGSSYEQYF	TRBV27	TRBJ2-7	Conventional CD8 T cell
	human_tcr1349	Conventional CD8 T cell	09/0038	CAVNTDKLIF	TRAV41	TRAJ34	CASSPQGAWYPYNSPLHF	TRBV7-2	TRBJ1-6	Conventional CD8 T cell
	human_tcr1350	Conventional CD8 T cell	09/0038	CAVRARGFGNVLHC	TRAV3	TRAJ35	CASSDTGHEQYF	TRBV2	TRBJ2-7	Conventional CD8 T cell
	human_tcr1351	Conventional CD8 T cell	09/0038	CAVRDDKIIF	TRAV1-2	TRAJ30	CASSQDGGGAETQYF	TRBV4-1	TRBJ2-5	Conventional CD8 T cell
	human_tcr1352	Conventional CD8 T cell	09/0038	CAVRDGDNAGNMLTF	TRAV1-2	TRAJ39	CASSYDWEQFF	TRBV6-2	TRBJ2-1	Conventional CD8 T cell
	human_tcr1353	Conventional CD8 T cell	09/0038	CAVERFDYKLSF	TRAV22	TRAJ20	CAPTEAFF	TRBV24-1	TRBJ1-1	Conventional CD8 T cell
	human_tcr1354	Conventional CD8 T cell	09/0038	CAVGGAGGTSYGKLTF	TRAV22	TRAJ52	CASSQVQGNGEQYF	TRBV4-2	TRBJ2-7	Conventional CD8 T cell
	human_tcr1355	Conventional CD8 T cell	09/0038	CAVGNYGNNRLAF	TRAV8-3	TRAJ7	CASTVSRGPSYEQYF	TRBV11-2	TRBJ2-7	Conventional CD8 T cell
	human_tcr1356	Conventional CD8 T cell	09/0038	CAVKGAGNSGGYQKVTF	TRAV12-2	TRAJ13	CASSRPGRPQHF	TRBV11-2	TRBJ1-5	Conventional CD8 T cell
	human_tcr1357	Conventional CD8 T cell	09/0038	CAVKGGDSSYKLIF	TRAV1-1	TRAJ12	CASSYKREETQYF	TRBV6-6	TRBJ2-5	Conventional CD8 T cell
	human_tcr1358	Conventional CD8 T cell	07/0440	CAVVFPHSTLTF	TRAV2	TRAJ11	CSASPVTGPSYEQYF	TRBV20-1	TRBJ2-7	Conventional CD8 T cell
	human_tcr1359	MAIT CD8 T cell	07/0440	CAVRDSNYQLIW	TRAV1-2	TRAJ33	CASSEETGGSYEQYF	TRBV6-1	TRBJ2-7	MAIT CD8 T cell
	human_tcr1360	MAIT CD8 T cell	07/0440	CAVMDSNYQLIW	TRAV1-2	TRAJ33	CASRSGQGQSDTQYF	TRBV28	TRBJ2-3	MAIT CD8 T cell
	human_tcr1361	MAIT CD8 T cell	07/0440	CAVMDSNYQLIW	TRAV1-2	TRAJ33	CSARDAETEVNIQYF	TRBV20-1	TRBJ2-4	MAIT CD8 T cell
	human_tcr1362	Conventional CD8 T cell	07/0440	CAEKDNQGGKLIF	TRAV13-2	TRAJ23	CASSDQGNTEAFF	TRBV19	TRBJ1-1	Conventional CD8 T cell
	human_tcr1363	MAIT CD8 T cell	07/0440	CAVRDSNYQLIW	TRAV1-2	TRAJ33	CASAGTSGSEGYNEQFF	TRBV6-1	TRBJ2-1	MAIT CD8 T cell
	human_tcr1364	MAIT CD8 T cell	07/0440	CAVMDSNYQLIW	TRAV1-2	TRAJ33	CSARDLAGNEQFF	TRBV20-1	TRBJ2-1	MAIT CD8 T cell
	human_tcr1365	MAIT CD8 T cell	07/0440	CAVKDSNYQLIW	TRAV1-2	TRAJ33	CATSRESAGSYEQYF	TRBV15	TRBJ2-7	MAIT CD8 T cell
	human_tcr1366	Conventional CD8 T cell	07/0440	CAVSNNQGGKLIF	TRAV1-1	TRAJ23	CASTLTSGRGSYEQYF	TRBV6-1	TRBJ2-7	Conventional CD8 T cell
	human_tcr1367	Conventional CD8 T cell	07/0440	CAGATGANNLFF	TRAV2	TRAJ36	CNLLAGGPTDTQYF	TRBV20-1	TRBJ2-3	Conventional CD8 T cell
	human_tcr1368	MAIT CD8 T cell	04/1056	CAVMDSNYQLIW	TRAV1-2	TRAJ33	CSARGTSFDYEQYF	TRBV20-1	TRBJ2-7	MAIT CD8 T cell
	human_tcr1369	Conventional CD8 T cell	04/1056	CAAPPRSNDYKLSF	TRAV2	TRAJ20	CASSYIGSSSSGANVLTF	TRBV6-2	TRBJ2-6	Conventional CD8 T cell
	human_tcr1370	MAIT CD8 T cell	04/1056	CAAMDSNYQLIW	TRAV1-2	TRAJ33	CASSPDFGTGVEKLFF	TRBV3-1	TRBJ1-4	MAIT CD8 T cell
	human_tcr1371	MAIT CD8 T cell	04/1056	CAIMDSNYQLIW	TRAV1-2	TRAJ33	CASSELENYGYTF	TRBV6-1	TRBJ1-2	MAIT CD8 T cell
	human_tcr1372	Conventional CD8 T cell	04/1056	CAVVNNDYKLSF	TRAV1-2	TRAJ20	CASSENENTEAFF	TRBV6-4	TRBJ1-1	Conventional CD8 T cell
	human_tcr1373	MAIT CD8 T cell	04/1056	CAVKDSNYQLIW	TRAV1-2	TRAJ33	CSARDRGDSSPLHF	TRBV20-1	TRBJ1-6	MAIT CD8 T cell
	human_tcr1374	MAIT CD8 T cell	04/1056	CAVRDSNYQLIW	TRAV1-2	TRAJ33	CASSDSGENQPQHF	TRBV6-4	TRBJ1-5	MAIT CD8 T cell
	human_tcr1375	MAIT CD8 T cell	04/1056	CAVKDSNYQLIW	TRAV1-2	TRAJ33	CASSQERGAVDTQYF	TRBV4-2	TRBJ2-3	MAIT CD8 T cell
	human_tcr1376	MAIT CD8 T cell	04/1056	CAVMDSNYQLIW	TRAV1-2	TRAJ33	CSARGTSFDYEQYF	TRBV20-1	TRBJ2-7	MAIT CD8 T cell
	human_tcr1377	MAIT CD8 T cell	04/1056	CAVVDSNYQLIW	TRAV1-2	TRAJ33	CASSDSGGGNEQFF	TRBV6-4	TRBJ2-1	MAIT CD8 T cell
	human_tcr1378	MAIT CD8 T cell	04/1056	CAVVDSNYQLIW	TRAV1-2	TRAJ33	CASSYATENNQPQHF	TRBV6-6	TRBJ1-5	MAIT CD8 T cell
	human_tcr1379	MAIT CD8 T cell	04/1056	CAVMDSNYQLIW	TRAV1-2	TRAJ33	CSARGTSFDYEQYF	TRBV20-1	TRBJ2-7	MAIT CD8 T cell
	human_tcr1380	MAIT CD8 T cell	04/1056	CAVMDSNYQLIW	TRAV1-2	TRAJ33	CASSESGTGGNTIYF	TRBV6-1	TRBJ1-3	MAIT CD8 T cell
	human_tcr1381	MAIT CD8 T cell	04/1056	CAVVDSNYQLIW	TRAV1-2	TRAJ33	CASSLRGDSTDTQYF	TRBV28	TRBJ2-3	MAIT CD8 T cell
	human_tcr1382	MAIT CD8 T cell	04/1056	CAVMDSNYQLIW	TRAV1-2	TRAJ33	CASLPSGGSSYEQYF	TRBV6-1	TRBJ2-7	MAIT CD8 T cell
	human_tcr1383	MAIT CD8 T cell	04/1056	CAGMDSNYQLIW	TRAV1-2	TRAJ33	CAISESDTGELFF	TRBV10-3	TRBJ2-2	MAIT CD8 T cell
	human_tcr1384	MAIT CD8 T cell	04/1056	CAVMDSNYQLIW	TRAV1-2	TRAJ33	CSARGTSFDYEQYF	TRBV20-1	TRBJ2-7	MAIT CD8 T cell
	human_tcr1385	Conventional CD8 T cell	04/1056	CAVPDSNYQLIW	TRAV1-2	TRAJ33	CSARDIGRDHEQYF	TRBV20-1	TRBJ2-7	Conventional CD8 T cell
	human_tcr1386	MAIT CD8 T cell	04/1056	CAVRDSNYQLIW	TRAV1-2	TRAJ33	CASSELAGGPDTQYF	TRBV6-1	TRBJ2-3	MAIT CD8 T cell
	human_tcr1387	Conventional CD8 T cell	04/1056	CAVIEGNYQLIW	TRAV1-2	TRAJ33	CATSDSGRETGELFF	TRBV24-1	TRBJ2-2	Conventional CD8 T cell
	human_tcr1388	MAIT CD8 T cell	04/1056	CAAMDSNYQLIW	TRAV1-2	TRAJ33	CASSDSVAGGPSEQFF	TRBV6-4	TRBJ2-1	MAIT CD8 T cell
	human_tcr1389	MAIT CD8 T cell	04/1056	CAALDSNYQLIW	TRAV1-2	TRAJ33	CASAHGLADYNEQFF	TRBV6-1	TRBJ2-1	MAIT CD8 T cell
	human_tcr1390	Conventional CD8 T cell	04/1056	CADDFSGGYNKLIF	TRAV3	TRAJ4	CASSGDRDHQETQYF	TRBV6-1	TRBJ2-5	Conventional CD8 T cell
	human_tcr1391	MAIT CD8 T cell	04/1056	CAVRDSNYQLIW	TRAV1-2	TRAJ33	CASSQDVADQSYEQYF	TRBV4-2	TRBJ2-7	MAIT CD8 T cell
	human_tcr1392	Conventional CD8 T cell	04/1056	CAVIEGNYQLIW	TRAV1-2	TRAJ33	CATSDSGRETGELFF	TRBV24-1	TRBJ2-2	Conventional CD8 T cell
	human_tcr1393	MAIT CD8 T cell	04/1056	CAVMDSSYKLIF	TRAV1-2	TRAJ12	CASSDGGATDTQYF	TRBV6-4	TRBJ2-3	MAIT CD8 T cell
	human_tcr1394	MAIT CD8 T cell	04/1056	CAAMDSNYQLIW	TRAV1-2	TRAJ33	CASSFGGDADEQYF	TRBV11-1	TRBJ2-7	MAIT CD8 T cell
	human_tcr1395	MAIT CD8 T cell	04/1056	CAVMDSNYQLIW	TRAV1-2	TRAJ33	CASLPSGGSSYEQYF	TRBV6-1	TRBJ2-7	MAIT CD8 T cell
	human_tcr1396	Conventional CD8 T cell	04/1056	CAVIEGNYQLIW	TRAV1-2	TRAJ33	CATSDSGRETGELFF	TRBV24-1	TRBJ2-2	Conventional CD8 T cell
	human_tcr1397	MAIT CD8 T cell	04/1056	CAVMDSSYKLIF	TRAV1-2	TRAJ12	CSASGDREYNEQFF	TRBV20-1	TRBJ2-1	MAIT CD8 T cell
	human_tcr1398	MAIT CD8 T cell	04/1056	CAVRDGDYKLSF	TRAV1-2	TRAJ20	CASSEPPGQGADTQYF	TRBV6-1	TRBJ2-3	MAIT CD8 T cell
	human_tcr1399	MAIT CD8 T cell	04/1056	CAVMDSSYKLIF	TRAV1-2	TRAJ12	CASSDGGATDTQYF	TRBV6-4	TRBJ2-3	MAIT CD8 T cell
	human_tcr1400	Conventional CD8 T cell	04/1056	PRGSASKIIF	TRAV13-1	TRAJ3	CSASGTADYEQYF	TRBV20-1	TRBJ2-7	Conventional CD8 T cell
	human_tcr1401	MAIT CD8 T cell	04/1056	CAVVDSNYQLIW	TRAV1-2	TRAJ33	CSARGTGDTEAFF	TRBV20-1	TRBJ1-1	MAIT CD8 T cell
	human_tcr1402	Conventional CD8 T cell	04/1056	CAVIEGNYQLIW	TRAV1-2	TRAJ33	CATSDSGRETGELFF	TRBV24-1	TRBJ2-2	Conventional CD8 T cell
	human_tcr1403	MAIT CD8 T cell	04/1056	CAVVDSNYQLIW	TRAV1-2	TRAJ33	CASSDLQGAVDEQYF	TRBV6-1	TRBJ2-7	MAIT CD8 T cell
	human_tcr1404	MAIT CD8 T cell	04/1056	CAVRDSNYQLIW	TRAV1-2	TRAJ33	CASSELAGGPDTQYF	TRBV6-1	TRBJ2-3	MAIT CD8 T cell
	human_tcr1405	Conventional CD8 T cell	03/0448	CAVRNWAGNKLVF	TRAV8-2	TRAJ47	CASSLDRVFSYEQYF	TRBV6-2	TRBJ2-7	Conventional CD8 T cell
	human_tcr1406	MAIT CD8 T cell	03/0448	CAVMDSNYQLIW	TRAV1-2	TRAJ33	CASSETGGSYNEQFF	TRBV6-1	TRBJ2-1	MAIT CD8 T cell
	human_tcr1407	MAIT CD8 T cell	03/0448	CAVLDSNYQLIW	TRAV1-2	TRAJ33	CASSQDTSGGANIQYF	TRBV4-2	TRBJ2-4	MAIT CD8 T cell
	human_tcr1408	MAIT CD8 T cell	03/0448	CAVSDSNYQLIW	TRAV1-2	TRAJ33	CSAREEQWNTGELFF	TRBV20-1	TRBJ2-2	MAIT CD8 T cell
	human_tcr1409	MAIT CD8 T cell	03/0448	CAVMDSNYQLIW	TRAV1-2	TRAJ33	CASSGTSTDTQYF	TRBV6-4	TRBJ2-3	MAIT CD8 T cell
	human_tcr1410	Conventional CD8 T cell	03/0448	CAVDMKGNYQLIW	TRAV39	TRAJ33	CASSLSTGQLYGYTF	TRBV27	TRBJ1-2	Conventional CD8 T cell
	human_tcr1411	MAIT CD8 T cell	03/0448	CAVMDSSYKLIF	TRAV1-2	TRAJ12	CASSATSGGADIQYF	TRBV6-1	TRBJ2-4	MAIT CD8 T cell
	human_tcr1412	MAIT CD8 T cell	03/0448	CAVIDSNYQLIW	TRAV1-2	TRAJ33	CASSERGGTGELFF	TRBV6-4	TRBJ2-2	MAIT CD8 T cell
	human_tcr1413	Conventional CD8 T cell	03/0448	CAFDSGGSNYKLTF	TRAV38-1	TRAJ53	CASSVGPWGTSTDTQYF	TRBV9	TRBJ2-3	Conventional CD8 T cell
	human_tcr1414	Conventional CD8 T cell	03/0448	CAYGSYKYIF	TRAV38-1	TRAJ40	CASSTGTGGSYEQYF	TRBV27	TRBJ2-7	Conventional CD8 T cell
	human_tcr1415	MAIT CD8 T cell	03/0448	CAVRDSNYQLIW	TRAV1-2	TRAJ33	CASSLDGLTSTDTQYF	TRBV11-3	TRBJ2-3	MAIT CD8 T cell
	human_tcr1416	Conventional CD8 T cell	03/0448	CALSEAYNFNKFYF	TRAV19	TRAJ21	CASEGLDRGNQPQHF	TRBV2	TRBJ1-5	Conventional CD8 T cell
	human_tcr1417	Conventional CD8 T cell	03/0448	CAVILTGGGNKLTF	TRAV1-2	TRAJ10	CSARDLAGGGYNEQFF	TRBV20-1	TRBJ2-1	Conventional CD8 T cell
	human_tcr1418	MAIT CD8 T cell	03/0448	CAVMDSNYQLIW	TRAV1-2	TRAJ33	CASSGTSTDTQYF	TRBV6-4	TRBJ2-3	MAIT CD8 T cell
	human_tcr1419	MAIT CD8 T cell	03/0448	CAVTDSNYQLIW	TRAV1-2	TRAJ33	CASSPGLAGDSTGELFF	TRBV6-4	TRBJ2-2	MAIT CD8 T cell
	human_tcr1420	MAIT CD8 T cell	03/0448	CAVMDSSYKLIF	TRAV1-2	TRAJ12	CASSSDYTGELFF	TRBV6-4	TRBJ2-2	MAIT CD8 T cell
	human_tcr1421	MAIT CD8 T cell	03/0448	CAVMDSNYQLIW	TRAV1-2	TRAJ33	CASSVPSGQGTGELFF	TRBV6-1	TRBJ2-2	MAIT CD8 T cell
	human_tcr1422	MAIT CD8 T cell	03/0448	CAVMDSNYQLIW	TRAV1-2	TRAJ33	CASSETGGSYNEQFF	TRBV6-1	TRBJ2-1	MAIT CD8 T cell
	human_tcr1423	MAIT CD8 T cell	03/0448	CAVKDSNYQLIW	TRAV1-2	TRAJ33	CASSEGTGHNEQFF	TRBV6-4	TRBJ2-1	MAIT CD8 T cell
	human_tcr1424	MAIT CD8 T cell	03/0448	CAVMDSNYQLIW	TRAV1-2	TRAJ33	CASSGTSTDTQYF	TRBV6-4	TRBJ2-3	MAIT CD8 T cell
	human_tcr1425	MAIT CD8 T cell	03/0448	CAVMDSSYKLIF	TRAV1-2	TRAJ12	CASSEGTGGPYEQYV	TRBV6-1	TRBJ2-7	MAIT CD8 T cell
	human_tcr1426	MAIT CD8 T cell	03/0448	CAVMDSSYKLIF	TRAV1-2	TRAJ12	CASSETSGGADTQYF	TRBV6-1	TRBJ2-3	MAIT CD8 T cell
	human_tcr1427	MAIT CD8 T cell	03/0448	CAVSDSNYQLIW	TRAV1-2	TRAJ33	CSAREEQWNTGELFF	TRBV20-1	TRBJ2-2	MAIT CD8 T cell
	human_tcr1428	MAIT CD8 T cell	03/0448	CAVIDSNYQLIW	TRAV1-2	TRAJ33	CASSDSPGQGNDEQYV	TRBV6-1	TRBJ2-7	MAIT CD8 T cell
	human_tcr1429	MAIT CD8 T cell	03/0448	CAVMDSNYQLIW	TRAV1-2	TRAJ33	CASSGTSTDTQYF	TRBV6-4	TRBJ2-3	MAIT CD8 T cell
	human_tcr1430	Conventional CD8 T cell	03/0448	CAVSDPYTGNQFYF	TRAV8-2	TRAJ49	CASSRDDREQPQHF	TRBV3-1	TRBJ1-5	Conventional CD8 T cell
	human_tcr1431	MAIT CD8 T cell	03/0448	CAVMDSNYQLIW	TRAV1-2	TRAJ33	CASSETGGSYNEQFF	TRBV6-1	TRBJ2-1	MAIT CD8 T cell
	human_tcr1432	MAIT CD8 T cell	03/0448	CAVRDSNYQLIW	TRAV1-2	TRAJ33	CASSDSSGANVLTF	TRBV6-4	TRBJ2-6	MAIT CD8 T cell
	human_tcr1433	Conventional CD8 T cell	03/0448	CAASEGQFYF	TRAV29/DV5	TRAJ49	CASSWARGGYGYTF	TRBV6-2	TRBJ1-2	Conventional CD8 T cell
	human_tcr1434	MAIT CD8 T cell	03/0448	CAGMDSNYQLIW	TRAV1-2	TRAJ33	CASSYGEADTQYF	TRBV6-6	TRBJ2-3	MAIT CD8 T cell
	human_tcr1435	MAIT CD8 T cell	03/0448	CAVMDSSYKLIF	TRAV1-2	TRAJ12	CASSSDYTGELFF	TRBV6-4	TRBJ2-2	MAIT CD8 T cell
	human_tcr1436	MAIT CD8 T cell	03/0448	CAVMDSNYQLIW	TRAV1-2	TRAJ33	CASSGTSTDTQYF	TRBV6-4	TRBJ2-3	MAIT CD8 T cell
	human_tcr1437	MAIT CD8 T cell	03/0448	CAVMDSNYQLIW	TRAV1-2	TRAJ33	CASSDNTGELFF	TRBV6-4	TRBJ2-2	MAIT CD8 T cell
	human_tcr1438	MAIT CD8 T cell	03/0448	CAVRDGDYKLSF	TRAV1-2	TRAJ20	CASSRTASTDTQYF	TRBV6-4	TRBJ2-3	MAIT CD8 T cell
	human_tcr1439	Conventional CD8 T cell	03/0448	CAASRDSSYKLIF	TRAV13-1	TRAJ12	CASSDASGGTDTQYF	TRBV6-4	TRBJ2-3	Conventional CD8 T cell
	human_tcr1440	MAIT CD8 T cell	02/0185	CAVLDSNYQLIW	TRAV1-2	TRAJ33	CASSVNRYNEQFF	TRBV6-4	TRBJ2-1	MAIT CD8 T cell
	human_tcr1441	MAIT CD8 T cell	02/0185	CAVMDSNYQLIW	TRAV1-2	TRAJ33	CASSYSSGANVLTF	TRBV6-2	TRBJ2-6	MAIT CD8 T cell
	human_tcr1442	MAIT CD8 T cell	02/0185	CAGMDSNYQLIW	TRAV1-2	TRAJ33	CASSGSGSTDTQYF	TRBV6-2	TRBJ2-3	MAIT CD8 T cell
	human_tcr1443	MAIT CD8 T cell	02/0185	CAVMDSNYQLIW	TRAV1-2	TRAJ33	CASSDSGGTDTQYF	TRBV6-4	TRBJ2-3	MAIT CD8 T cell
	human_tcr1444	MAIT CD8 T cell	02/0185	CAVMDSSYKLIF	TRAV1-2	TRAJ12	CASSDRDTGELFF	TRBV6-4	TRBJ2-2	MAIT CD8 T cell
	human_tcr1445	MAIT CD8 T cell	02/0185	CAVMDSNYQLIW	TRAV1-2	TRAJ33	CATSQGQGVTGELFF	TRBV15	TRBJ2-2	MAIT CD8 T cell
	human_tcr1446	MAIT CD8 T cell	02/0185	CAALDSNYQLIW	TRAV1-2	TRAJ33	CAWSVLAGGGDTQYF	TRBV30	TRBJ2-3	MAIT CD8 T cell
	human_tcr1447	MAIT CD8 T cell	02/0185	CAVMDSNYQLIW	TRAV1-2	TRAJ33	CASSPTSGDQETQYF	TRBV6-4	TRBJ2-5	MAIT CD8 T cell
	human_tcr1448	MAIT CD8 T cell	01/0955	CAALDSNYQLIW	TRAV1-2	TRAJ33	CASSDASGGAYNEQFF	TRBV6-4	TRBJ2-1	MAIT CD8 T cell
	human_tcr1449	MAIT CD8 T cell	01/0955	CAALDSNYQLIW	TRAV1-2	TRAJ33	CASSEAQGAADTQYF	TRBV6-1	TRBJ2-3	MAIT CD8 T cell
	human_tcr1450	MAIT CD8 T cell	01/0955	CAALDSNYQLIW	TRAV1-2	TRAJ33	CASSYGGAVDTQYF	TRBV6-2	TRBJ2-3	MAIT CD8 T cell
	human_tcr1451	MAIT CD8 T cell	01/0955	CAALDSNYQLIW	TRAV1-2	TRAJ33	CSAMGLAEYNEQFF	TRBV20-1	TRBJ2-1	MAIT CD8 T cell
	human_tcr1452	MAIT CD8 T cell	01/0955	CAAMDSNYQLIW	TRAV1-2	TRAJ33	CASSDESGGASQYF	TRBV6-4	TRBJ2-3	MAIT CD8 T cell
	human_tcr1453	MAIT CD8 T cell	01/0955	CAAMDSNYQLIW	TRAV1-2	TRAJ33	CASSSSGGASDTQYF	TRBV6-2	TRBJ2-3	MAIT CD8 T cell
	human_tcr1454	MAIT CD8 T cell	01/0955	CAAMDSNYQLIW	TRAV1-2	TRAJ33	CASSSSGGASDTQYF	TRBV6-2	TRBJ2-3	MAIT CD8 T cell
	human_tcr1455	MAIT CD8 T cell	01/0955	CAAMDSNYQLIW	TRAV1-2	TRAJ33	CASSSSGGASDTQYF	TRBV6-2	TRBJ2-3	MAIT CD8 T cell
	human_tcr1456	MAIT CD8 T cell	01/0955	CAAMDSNYQLIW	TRAV1-2	TRAJ33	CASSSSGGASDTQYF	TRBV6-2	TRBJ2-3	MAIT CD8 T cell
	human_tcr1457	MAIT CD8 T cell	01/0955	CAAMDSNYQLIW	TRAV1-2	TRAJ33	CASSSSGGASDTQYF	TRBV6-2	TRBJ2-3	MAIT CD8 T cell
	human_tcr1458	MAIT CD8 T cell	01/0955	CAAMDSNYQLIW	TRAV1-2	TRAJ33	CASSYSIEGADTQYF	TRBV6-6	TRBJ2-3	MAIT CD8 T cell
	human_tcr1459	MAIT CD8 T cell	01/0955	CAAMDSNYQLIW	TRAV1-2	TRAJ33	CSAALGDRAEAFF	TRBV29-1	TRBJ1-1	MAIT CD8 T cell
	human_tcr1460	MAIT CD8 T cell	01/0955	CAAMDSNYQLIW	TRAV1-2	TRAJ33	CSARELAGGAYEQYF	TRBV20-1	TRBJ2-7	MAIT CD8 T cell
	human_tcr1461	MAIT CD8 T cell	01/0955	CAGMDSNYQLIW	TRAV1-2	TRAJ33	CASSEGATSNEQFF	TRBV6-4	TRBJ2-1	MAIT CD8 T cell
	human_tcr1462	MAIT CD8 T cell	01/0955	CAPMDSNYQLIW	TRAV1-2	TRAJ33	CASSYSTSSYEQYF	TRBV6-2	TRBJ2-7	MAIT CD8 T cell
	human_tcr1463	MAIT CD8 T cell	01/0955	CATMDSNYQLIW	TRAV1-2	TRAJ33	CASSAGPQETQYF	TRBV6-4	TRBJ2-5	MAIT CD8 T cell
	human_tcr1464	MAIT CD8 T cell	01/0955	CAVLDSNYQLIW	TRAV1-2	TRAJ33	CASKAWVEEVTGELFF	TRBV6-6	TRBJ2-2	MAIT CD8 T cell
	human_tcr1465	MAIT CD8 T cell	01/0955	CAVLDSNYQLIW	TRAV1-2	TRAJ33	CASSDSGGTNNEQFF	TRBV6-4	TRBJ2-1	MAIT CD8 T cell
	human_tcr1466	MAIT CD8 T cell	01/0955	CAVLDSNYQLIW	TRAV1-2	TRAJ33	CASSLTAANTGELFF	TRBV6-1	TRBJ2-2	MAIT CD8 T cell
	human_tcr1467	MAIT CD8 T cell	01/0955	CAVLDSNYQLIW	TRAV1-2	TRAJ33	CASSQDRGGSYEQYF	TRBV4-2	TRBJ2-7	MAIT CD8 T cell
	human_tcr1468	MAIT CD8 T cell	01/0955	CAVLDSNYQLIW	TRAV1-2	TRAJ33	CASSSSGGASDTQYF	TRBV6-2	TRBJ2-3	MAIT CD8 T cell
	human_tcr1469	MAIT CD8 T cell	01/0955	CAVLDSNYQLIW	TRAV1-2	TRAJ33	CATSAPDRDTGELFF	TRBV24-1	TRBJ2-2	MAIT CD8 T cell
	human_tcr1470	MAIT CD8 T cell	01/0955	CAVLDSNYQLIW	TRAV1-2	TRAJ33	CATSAPDRDTGELFF	TRBV24-1	TRBJ2-2	MAIT CD8 T cell
	human_tcr1471	MAIT CD8 T cell	01/0955	CAVLDSNYQLIW	TRAV1-2	TRAJ33	CSARDRDTEAFF	TRBV20-1	TRBJ1-1	MAIT CD8 T cell
	human_tcr1472	MAIT CD8 T cell	01/0955	CAVLDSNYQLIW	TRAV1-2	TRAJ33	CSARDRDTEAFF	TRBV20-1	TRBJ1-1	MAIT CD8 T cell
	human_tcr1473	MAIT CD8 T cell	01/0955	CAVLDSNYQLIW	TRAV1-2	TRAJ33	CSARGVGEGDTEAFF	TRBV20-1	TRBJ1-1	MAIT CD8 T cell
	human_tcr1474	MAIT CD8 T cell	01/0955	CAVMDSNYQLIW	TRAV1-2	TRAJ33	CASRSGGPTDTQYF	TRBV6-2	TRBJ2-3	MAIT CD8 T cell
	human_tcr1475	MAIT CD8 T cell	01/0955	CAVMDSNYQLIW	TRAV1-2	TRAJ33	CASRSGGPTDTQYF	TRBV6-2	TRBJ2-3	MAIT CD8 T cell
	human_tcr1476	MAIT CD8 T cell	01/0955	CAVMDSNYQLIW	TRAV1-2	TRAJ33	CASSAGDTGELFF	TRBV6-4	TRBJ2-2	MAIT CD8 T cell
	human_tcr1477	MAIT CD8 T cell	01/0955	CAVMDSNYQLIW	TRAV1-2	TRAJ33	CASSDREGGNTIYF	TRBV6-6	TRBJ1-3	MAIT CD8 T cell
	human_tcr1478	MAIT CD8 T cell	01/0955	CAVMDSNYQLIW	TRAV1-2	TRAJ33	CASSDRGTDTQYF	TRBV6-4	TRBJ2-3	MAIT CD8 T cell
	human_tcr1479	MAIT CD8 T cell	01/0955	CAVMDSNYQLIW	TRAV1-2	TRAJ33	CASSDSSGANVLTF	TRBV6-4	TRBJ2-6	MAIT CD8 T cell
	human_tcr1480	MAIT CD8 T cell	01/0955	CAVMDSNYQLIW	TRAV1-2	TRAJ33	CASSEAGGTDTQYF	TRBV6-4	TRBJ2-3	MAIT CD8 T cell
	human_tcr1481	MAIT CD8 T cell	01/0955	CAVMDSNYQLIW	TRAV1-2	TRAJ33	CASSEAGGTDTQYF	TRBV6-4	TRBJ2-3	MAIT CD8 T cell
	human_tcr1482	MAIT CD8 T cell	01/0955	CAVMDSNYQLIW	TRAV1-2	TRAJ33	CASSEAGGTDTQYF	TRBV6-4	TRBJ2-3	MAIT CD8 T cell
	human_tcr1483	MAIT CD8 T cell	01/0955	CAVMDSNYQLIW	TRAV1-2	TRAJ33	CASSEAGGTDTQYF	TRBV6-4	TRBJ2-3	MAIT CD8 T cell
	human_tcr1484	MAIT CD8 T cell	01/0955	CAVMDSNYQLIW	TRAV1-2	TRAJ33	CASSEAGGTDTQYF	TRBV6-4	TRBJ2-3	MAIT CD8 T cell
	human_tcr1485	MAIT CD8 T cell	01/0955	CAVMDSNYQLIW	TRAV1-2	TRAJ33	CASSEAGGTDTQYF	TRBV6-4	TRBJ2-3	MAIT CD8 T cell
	human_tcr1486	MAIT CD8 T cell	01/0955	CAVMDSNYQLIW	TRAV1-2	TRAJ33	CASSEAGGTDTQYF	TRBV6-4	TRBJ2-3	MAIT CD8 T cell
	human_tcr1487	MAIT CD8 T cell	01/0955	CAVMDSNYQLIW	TRAV1-2	TRAJ33	CASSEAVAGVDEQYF	TRBV6-1	TRBJ2-7	MAIT CD8 T cell
	human_tcr1488	MAIT CD8 T cell	01/0955	CAVMDSNYQLIW	TRAV1-2	TRAJ33	CASSEAVAGVDEQYF	TRBV6-1	TRBJ2-7	MAIT CD8 T cell
	human_tcr1489	MAIT CD8 T cell	01/0955	CAVMDSNYQLIW	TRAV1-2	TRAJ33	CASSEDSSGANVLTF	TRBV6-1	TRBJ2-6	MAIT CD8 T cell
	human_tcr1490	MAIT CD8 T cell	01/0955	CAVMDSNYQLIW	TRAV1-2	TRAJ33	CASSELAGETDTQYF	TRBV6-1	TRBJ2-3	MAIT CD8 T cell
	human_tcr1491	MAIT CD8 T cell	01/0955	CAVMDSNYQLIW	TRAV1-2	TRAJ33	CASSESAGGSAETQYF	TRBV6-1	TRBJ2-5	MAIT CD8 T cell
	human_tcr1492	MAIT CD8 T cell	01/0955	CAVMDSNYQLIW	TRAV1-2	TRAJ33	CASSEYGTGGAGELFF	TRBV6-4	TRBJ2-2	MAIT CD8 T cell
	human_tcr1493	MAIT CD8 T cell	01/0955	CAVMDSNYQLIW	TRAV1-2	TRAJ33	CASSGLAGGTDTQYF	TRBV6-4	TRBJ2-3	MAIT CD8 T cell
	human_tcr1494	MAIT CD8 T cell	01/0955	CAVMDSNYQLIW	TRAV1-2	TRAJ33	CASSGLGDTDTQYF	TRBV6-1	TRBJ2-3	MAIT CD8 T cell
	human_tcr1495	MAIT CD8 T cell	01/0955	CAVMDSNYQLIW	TRAV1-2	TRAJ33	CASSPGEGGTDTQYF	TRBV6-4	TRBJ2-3	MAIT CD8 T cell
	human_tcr1496	MAIT CD8 T cell	01/0955	CAVMDSNYQLIW	TRAV1-2	TRAJ33	CASSRTGGTDTQYF	TRBV6-4	TRBJ2-3	MAIT CD8 T cell
	human_tcr1497	MAIT CD8 T cell	01/0955	CAVMDSNYQLIW	TRAV1-2	TRAJ33	CASSYPPGRGTDTQYF	TRBV6-2	TRBJ2-3	MAIT CD8 T cell
	human_tcr1498	MAIT CD8 T cell	01/0955	CAVMDSNYQLIW	TRAV1-2	TRAJ33	CASSYREQETQYF	TRBV6-2	TRBJ2-5	MAIT CD8 T cell
	human_tcr1499	MAIT CD8 T cell	01/0955	CAVMDSNYQLIW	TRAV1-2	TRAJ33	CASSYSGGDYNEQFF	TRBV6-2	TRBJ2-1	MAIT CD8 T cell
	human_tcr1500	MAIT CD8 T cell	01/0955	CAVMDSNYQLIW	TRAV1-2	TRAJ33	CASSYSGGDYNEQFF	TRBV6-2	TRBJ2-1	MAIT CD8 T cell
	human_tcr1501	MAIT CD8 T cell	01/0955	CAVMDSNYQLIW	TRAV1-2	TRAJ33	CASSYSGSGGDTQYF	TRBV6-2	TRBJ2-3	MAIT CD8 T cell
	human_tcr1502	MAIT CD8 T cell	01/0955	CAVMDSNYQLIW	TRAV1-2	TRAJ33	CASSYSGSGGDTQYF	TRBV6-2	TRBJ2-3	MAIT CD8 T cell
	human_tcr1503	MAIT CD8 T cell	01/0955	CAVMDSNYQLIW	TRAV1-2	TRAJ33	CATSTVGGSGANVLTF	TRBV15	TRBJ2-6	MAIT CD8 T cell
	human_tcr1504	MAIT CD8 T cell	01/0955	CAVMDSNYQLIW	TRAV1-2	TRAJ33	CSAPRGEGETQYF	TRBV20-1	TRBJ2-5	MAIT CD8 T cell
	human_tcr1505	MAIT CD8 T cell	01/0955	CAVMDSNYQLIW	TRAV1-2	TRAJ33	CSARDLLAGATDTQYF	TRBV20-1	TRBJ2-3	MAIT CD8 T cell
	human_tcr1506	MAIT CD8 T cell	01/0955	CAVMDSNYQLIW	TRAV1-2	TRAJ33	CSARDPGQGASPLHF	TRBV20-1	TRBJ1-6	MAIT CD8 T cell
	human_tcr1507	MAIT CD8 T cell	01/0955	CAVMDSNYQLIW	TRAV1-2	TRAJ33	CSARDSGGFYEQYF	TRBV20-1	TRBJ2-7	MAIT CD8 T cell
	human_tcr1508	MAIT CD8 T cell	01/0955	CAVMDSNYQLIW	TRAV1-2	TRAJ33	CSARGAPGGTQETQYF	TRBV20-1	TRBJ2-5	MAIT CD8 T cell
	human_tcr1509	MAIT CD8 T cell	01/0955	CAVMDSNYQLIW	TRAV1-2	TRAJ33	CSARGTSGQETQYF	TRBV20-1	TRBJ2-5	MAIT CD8 T cell
	human_tcr1510	MAIT CD8 T cell	01/0955	CAVMDSNYQLIW	TRAV1-2	TRAJ33	CSARPGDTEAFF	TRBV20-1	TRBJ1-1	MAIT CD8 T cell
	human_tcr1511	MAIT CD8 T cell	01/0955	CAVMDSNYQLIW	TRAV1-2	TRAJ33	CSARRQDPEAFF	TRBV20-1	TRBJ1-1	MAIT CD8 T cell
	human_tcr1512	MAIT CD8 T cell	01/0955	CAVMDSNYQLIW	TRAV1-2	TRAJ33	CASSASGGANEQFF	TRBV6-4	TRBJ2-1	MAIT CD8 T cell
	human_tcr1513	MAIT CD8 T cell	01/0955	CAVMDSNYQLIW	TRAV1-2	TRAJ33	CASSDETSGYNEQFF	TRBV6-4	TRBJ2-1	MAIT CD8 T cell
	human_tcr1514	MAIT CD8 T cell	01/0955	CAVMDSNYQLIW	TRAV1-2	TRAJ33	CASSSGGATDTQYF	TRBV6-2	TRBJ2-3	MAIT CD8 T cell
	human_tcr1515	MAIT CD8 T cell	01/0955	CAVMDSSYKLIF	TRAV1-2	TRAJ12	CASSAGASDTDTQYF	TRBV6-4	TRBJ2-3	MAIT CD8 T cell
	human_tcr1516	MAIT CD8 T cell	01/0955	CAVMDSSYKLIF	TRAV1-2	TRAJ12	CASSDGTGGADTQYF	TRBV6-4	TRBJ2-3	MAIT CD8 T cell
	human_tcr1517	MAIT CD8 T cell	01/0955	CAVMDSSYKLIF	TRAV1-2	TRAJ12	CASSDSAGGYNEQFF	TRBV6-4	TRBJ2-1	MAIT CD8 T cell
	human_tcr1518	MAIT CD8 T cell	01/0955	CAVMDSSYKLIF	TRAV1-2	TRAJ12	CASSEDSGSGANVLTF	TRBV6-1	TRBJ2-6	MAIT CD8 T cell
	human_tcr1519	MAIT CD8 T cell	01/0955	CAVMDSSYKLIF	TRAV1-2	TRAJ12	CASSEDSGSGANVLTF	TRBV6-1	TRBJ2-6	MAIT CD8 T cell
	human_tcr1520	MAIT CD8 T cell	01/0955	CAVMDSSYKLIF	TRAV1-2	TRAJ12	CASSEDSGSGANVLTF	TRBV6-1	TRBJ2-6	MAIT CD8 T cell
	human_tcr1521	MAIT CD8 T cell	01/0955	CAVMDSSYKLIF	TRAV1-2	TRAJ12	CASSELAGGQETQYF	TRBV6-1	TRBJ2-5	MAIT CD8 T cell
	human_tcr1522	MAIT CD8 T cell	01/0955	CAVMDSSYKLIF	TRAV1-2	TRAJ12	CASSELAGGSTDTQYF	TRBV6-4	TRBJ2-3	MAIT CD8 T cell
	human_tcr1523	MAIT CD8 T cell	01/0955	CAVMDSSYKLIF	TRAV1-2	TRAJ12	CASSELAGGSTDTQYF	TRBV6-4	TRBJ2-3	MAIT CD8 T cell
	human_tcr1524	MAIT CD8 T cell	01/0955	CAVMDSSYKLIF	TRAV1-2	TRAJ12	CASSETSGGANEQFF	TRBV6-4	TRBJ2-1	MAIT CD8 T cell
	human_tcr1525	MAIT CD8 T cell	01/0955	CAVMDSSYKLIF	TRAV1-2	TRAJ12	CASSYSDWETQYF	TRBV6-2	TRBJ2-5	MAIT CD8 T cell
	human_tcr1526	MAIT CD8 T cell	01/0955	CAVMDSSYKLIF	TRAV1-2	TRAJ12	CASSYSETYEQYF	TRBV6-2	TRBJ2-7	MAIT CD8 T cell
	human_tcr1527	MAIT CD8 T cell	01/0955	CAVMDSSYKLIF	TRAV1-2	TRAJ12	CSARDPEGIYEQYF	TRBV20-1	TRBJ2-7	MAIT CD8 T cell
	human_tcr1528	MAIT CD8 T cell	01/0955	CAVRDGDYKLSF	TRAV1-2	TRAJ20	CASSERMVSPLHF	TRBV6-1	TRBJ1-6	MAIT CD8 T cell
	human_tcr1529	MAIT CD8 T cell	01/0955	CAVRDGDYKLSF	TRAV1-2	TRAJ20	CASSESAGGPDTQYF	TRBV6-1	TRBJ2-3	MAIT CD8 T cell
	human_tcr1530	MAIT CD8 T cell	01/0955	CAVRDGDYKLSF	TRAV1-2	TRAJ20	CASSQDLEVQPQHF	TRBV4-3	TRBJ1-5	MAIT CD8 T cell
	human_tcr1531	MAIT CD8 T cell	01/0955	CAVRDGDYKLSF	TRAV1-2	TRAJ20	CASSQDLGSGANVLTF	TRBV4-3	TRBJ2-6	MAIT CD8 T cell
	human_tcr1532	MAIT CD8 T cell	01/0955	CAVRDSNYQLIW	TRAV1-2	TRAJ33	CASSDGGAYNEQFF	TRBV6-4	TRBJ2-1	MAIT CD8 T cell
	human_tcr1533	MAIT CD8 T cell	01/0955	CAVRDSNYQLIW	TRAV1-2	TRAJ33	CASSDSWGADTQYF	TRBV6-4	TRBJ2-3	MAIT CD8 T cell
	human_tcr1534	MAIT CD8 T cell	01/0955	CAVRDSNYQLIW	TRAV1-2	TRAJ33	CASSEGNTGELFF	TRBV6-4	TRBJ2-2	MAIT CD8 T cell
	human_tcr1535	MAIT CD8 T cell	01/0955	CAVRDSNYQLIW	TRAV1-2	TRAJ33	CASSEGQYNQPQHF	TRBV6-4	TRBJ1-5	MAIT CD8 T cell
	human_tcr1536	MAIT CD8 T cell	01/0955	CAVRDSNYQLIW	TRAV1-2	TRAJ33	CASSEGQYNQPQHF	TRBV6-4	TRBJ1-5	MAIT CD8 T cell
	human_tcr1537	MAIT CD8 T cell	01/0955	CAVRDSNYQLIW	TRAV1-2	TRAJ33	CASSEGTSGGNEQFF	TRBV6-4	TRBJ2-1	MAIT CD8 T cell
	human_tcr1538	MAIT CD8 T cell	01/0955	CAVRDSNYQLIW	TRAV1-2	TRAJ33	CASSERGSTDTQYF	TRBV6-4	TRBJ2-3	MAIT CD8 T cell
	human_tcr1539	MAIT CD8 T cell	01/0955	CAVRDSNYQLIW	TRAV1-2	TRAJ33	CASSESGGATGELFF	TRBV6-4	TRBJ2-2	MAIT CD8 T cell
	human_tcr1540	MAIT CD8 T cell	01/0955	CAVRDSNYQLIW	TRAV1-2	TRAJ33	CASSESGTGGYNEQFF	TRBV6-4	TRBJ2-1	MAIT CD8 T cell
	human_tcr1541	MAIT CD8 T cell	01/0955	CAVRDSNYQLIW	TRAV1-2	TRAJ33	CASSESPNSPLHF	TRBV6-4	TRBJ1-6	MAIT CD8 T cell
	human_tcr1542	MAIT CD8 T cell	01/0955	CAVRDSNYQLIW	TRAV1-2	TRAJ33	CASSETGGQTSPLHF	TRBV6-4	TRBJ1-6	MAIT CD8 T cell
	human_tcr1543	MAIT CD8 T cell	01/0955	CAVRDSNYQLIW	TRAV1-2	TRAJ33	CASSETSGGTDTQYF	TRBV6-4	TRBJ2-3	MAIT CD8 T cell
	human_tcr1544	MAIT CD8 T cell	01/0955	CAVRDSNYQLIW	TRAV1-2	TRAJ33	CASSQDLGVGSYEQYF	TRBV4-3	TRBJ2-7	MAIT CD8 T cell
	human_tcr1545	MAIT CD8 T cell	01/0955	CAVRDSNYQLIW	TRAV1-2	TRAJ33	CASSQDPGQGAEKLFF	TRBV4-2	TRBJ1-4	MAIT CD8 T cell
	human_tcr1546	MAIT CD8 T cell	01/0955	CAVRDSNYQLIW	TRAV1-2	TRAJ33	CASSQERGGQETQYF	TRBV4-3	TRBJ2-5	MAIT CD8 T cell
	human_tcr1547	MAIT CD8 T cell	01/0955	CAVRDSNYQLIW	TRAV1-2	TRAJ33	CASSQGLAGGPSTDTQYF	TRBV4-2	TRBJ2-3	MAIT CD8 T cell
	human_tcr1548	MAIT CD8 T cell	01/0955	CAVRDSNYQLIW	TRAV1-2	TRAJ33	CASSQGTSGGGANVLTF	TRBV4-3	TRBJ2-6	MAIT CD8 T cell
	human_tcr1549	MAIT CD8 T cell	01/0955	CAVRDSNYQLIW	TRAV1-2	TRAJ33	CASSQGTSGGGANVLTF	TRBV4-3	TRBJ2-6	MAIT CD8 T cell
	human_tcr1550	MAIT CD8 T cell	01/0955	CAVRDSNYQLIW	TRAV1-2	TRAJ33	CASSSGTSSYEQYF	TRBV6-2	TRBJ2-7	MAIT CD8 T cell
	human_tcr1551	MAIT CD8 T cell	01/0955	CAVRDSNYQLIW	TRAV1-2	TRAJ33	CASSVDNTGELFF	TRBV6-4	TRBJ2-2	MAIT CD8 T cell
	human_tcr1552	MAIT CD8 T cell	01/0955	CAVRDSNYQLIW	TRAV1-2	TRAJ33	CASSVDNTGELFF	TRBV6-4	TRBJ2-2	MAIT CD8 T cell
	human_tcr1553	MAIT CD8 T cell	01/0955	CAVRDSNYQLIW	TRAV1-2	TRAJ33	CATSRDASSGANVLTF	TRBV15	TRBJ2-6	MAIT CD8 T cell
	human_tcr1554	MAIT CD8 T cell	01/0955	CAVSDSNYQLIW	TRAV1-2	TRAJ33	CASSDTSGGVAEQFF	TRBV6-4	TRBJ2-1	MAIT CD8 T cell
	human_tcr1555	MAIT CD8 T cell	01/0955	CAVSDSNYQLIW	TRAV1-2	TRAJ33	CASSDTSGGVAEQFF	TRBV6-4	TRBJ2-1	MAIT CD8 T cell
	human_tcr1556	MAIT CD8 T cell	01/0955	CAVSDSNYQLIW	TRAV1-2	TRAJ33	CASSGASGGANEQFF	TRBV6-1	TRBJ2-1	MAIT CD8 T cell
	human_tcr1557	MAIT CD8 T cell	01/0955	CAVSDSNYQLIW	TRAV1-2	TRAJ33	CASSGTSGGNEQFF	TRBV6-4	TRBJ2-1	MAIT CD8 T cell
	human_tcr1558	MAIT CD8 T cell	01/0955	CAVSDSNYQLIW	TRAV1-2	TRAJ33	CSASLRSAPYIEQYF	TRBV20-1	TRBJ2-7	MAIT CD8 T cell
	human_tcr1559	MAIT CD8 T cell	01/0955	CAVTDSNYQLIW	TRAV1-2	TRAJ33	CASSDATSGGSDTQYF	TRBV6-4	TRBJ2-3	MAIT CD8 T cell
	human_tcr1560	MAIT CD8 T cell	01/0955	CAVTDSNYQLIW	TRAV1-2	TRAJ33	CASSEPGGPDTQYF	TRBV6-1	TRBJ2-3	MAIT CD8 T cell
	human_tcr1561	MAIT CD8 T cell	01/0955	CAVTDSNYQLIW	TRAV1-2	TRAJ33	CSASNREFEQYF	TRBV20-1	TRBJ2-7	MAIT CD8 T cell
	human_tcr1562	MAIT CD8 T cell	01/0955	CAVTDSNYQLIW	TRAV1-2	TRAJ33	CSARVGSEGSGELFF	TRBV20-1	TRBJ2-2	MAIT CD8 T cell
	human_tcr1563	MAIT CD8 T cell	01/0955	CAVVDSNYQLIW	TRAV1-2	TRAJ33	CASSDGGGPDTQYF	TRBV6-1	TRBJ2-3	MAIT CD8 T cell
	human_tcr1564	MAIT CD8 T cell	01/0955	CAVVDSNYQLIW	TRAV1-2	TRAJ33	CASSETSGGVDEQYF	TRBV6-2	TRBJ2-7	MAIT CD8 T cell
	human_tcr1565	MAIT CD8 T cell	01/0955	CAVVDSNYQLIW	TRAV1-2	TRAJ33	CATSDLRDYNEQFF	TRBV24-1	TRBJ2-1	MAIT CD8 T cell
	human_tcr1566	MAIT CD8 T cell	01/0955	CAVVDSNYQLIW	TRAV1-2	TRAJ33	CATSDLRDYNEQFF	TRBV24-1	TRBJ2-1	MAIT CD8 T cell
	human_tcr1567	MAIT CD8 T cell	01/0955	CAVVDSNYQLIW	TRAV1-2	TRAJ33	CSARLADSYNEQFF	TRBV20-1	TRBJ2-1	MAIT CD8 T cell
	human_tcr1568	MAIT CD8 T cell	01/0955	CAVVDSNYQLIW	TRAV1-2	TRAJ33	CSARGGGAEAGELFF	TRBV20-1	TRBJ2-2	MAIT CD8 T cell
	human_tcr1569	MAIT CD8 T cell	01/0955	CAVVDSNYQLIW	TRAV1-2	TRAJ33	CSARGGGAEAGELFF	TRBV20-1	TRBJ2-2	MAIT CD8 T cell
	human_tcr1570	Conventional CD8 T cell	01/0955	CAAISGTYKYIF	TRAV1-2	TRAJ40	CASSASGDGYYGYTF	TRBV6-4	TRBJ1-2	Conventional CD8 T cell
	human_tcr1571	MAIT CD8 T cell	01/0955	CAASDSNYQLIW	TRAV1-2	TRAJ33	CASSASGGYNEQFF	TRBV6-4	TRBJ2-1	MAIT CD8 T cell
	human_tcr1572	Conventional CD8 T cell	01/0955	CAATPRYNQGGKLIF	TRAV13-1	TRAJ23	CASSATSGGQETQYF	TRBV6-2	TRBJ2-5	Conventional CD8 T cell
	human_tcr1573	Conventional CD8 T cell	01/0955	CAERETGGGNKLTF	TRAV5	TRAJ10	CASSDSTGTDTQYF	TRBV6-4	TRBJ2-3	Conventional CD8 T cell
	human_tcr1574	Conventional CD8 T cell	01/0955	CALGGASSGGSYIPTF	TRAV6	TRAJ6	CASSDGTSGANVLTF	TRBV6-2	TRBJ2-6	Conventional CD8 T cell
	human_tcr1575	Conventional CD8 T cell	01/0955	CALLWGANSKLTF	mTRDV2-2	TRAJ56	CASSDSSGANVLTF	TRBV6-4	TRBJ2-6	Conventional CD8 T cell
	human_tcr1576	Conventional CD8 T cell	01/0955	CALPLRNDYKLSF	TRAV16	TRAJ20	CASSQGTGGPGELFF	TRBV3-1	TRBJ2-2	Conventional CD8 T cell
	human_tcr1577	Conventional CD8 T cell	01/0955	CALPLRNDYKLSF	TRAV16	TRAJ20	CSARDLGGGDTGELFF	TRBV20-1	TRBJ2-2	Conventional CD8 T cell
	human_tcr1578	Conventional CD8 T cell	01/0955	CALPLRNDYKLSF	TRAV16	TRAJ20	CSARDLGGGDTGELFF	TRBV20-1	TRBJ2-2	Conventional CD8 T cell
	human_tcr1579	Conventional CD8 T cell	01/0955	CALPLRNDYKLSF	TRAV16	TRAJ20	CSARDLGGGDTGELFF	TRBV20-1	TRBJ2-2	Conventional CD8 T cell
	human_tcr1580	Conventional CD8 T cell	01/0955	CALPLRNDYKLSF	TRAV16	TRAJ20	CSARDLGGGDTGELFF	TRBV20-1	TRBJ2-2	Conventional CD8 T cell
	human_tcr1581	Conventional CD8 T cell	01/0955	CALPLRNDYKLSF	TRAV16	TRAJ20	CSARDLGGGDTGELFF	TRBV20-1	TRBJ2-2	Conventional CD8 T cell
	human_tcr1582	Conventional CD8 T cell	01/0955	CAMILTGGFKTIF	TRAV12-3	TRAJ9	CASKAYSRRGVGETQYF	TRBV6-2	TRBJ2-5	Conventional CD8 T cell
	human_tcr1583	MAIT CD8 T cell	01/0955	CAPLDSNYQLIW	TRAV1-2	TRAJ33	CASSELKGGTGELFF	TRBV6-1	TRBJ2-2	MAIT CD8 T cell
	human_tcr1584	MAIT CD8 T cell	01/0955	CAPLDSNYQLIW	TRAV1-2	TRAJ33	CASSGTAGTGELFF	TRBV6-4	TRBJ2-2	MAIT CD8 T cell
	human_tcr1585	MAIT CD8 T cell	01/0955	CAPLDSNYQLIW	TRAV1-2	TRAJ33	CASSGTAGTGELFF	TRBV6-4	TRBJ2-2	MAIT CD8 T cell
	human_tcr1586	Conventional CD8 T cell	01/0955	CAPSTGGYNKLIF	TRAV2	TRAJ4	CASSDSSADTQYF	TRBV6-4	TRBJ2-3	Conventional CD8 T cell
	human_tcr1587	MAIT CD8 T cell	01/0955	CASMDSNYQLIW	TRAV1-2	TRAJ33	CASSDEAGGNGELFF	TRBV6-1	TRBJ2-2	MAIT CD8 T cell
	human_tcr1588	MAIT CD8 T cell	01/0955	CASMDSNYQLIW	TRAV1-2	TRAJ33	CASSSGTPNEQFF	TRBV6-4	TRBJ2-1	MAIT CD8 T cell
	human_tcr1589	Conventional CD8 T cell	01/0955	CAVEENRDDKIIF	TRAV2	TRAJ30	CASSDHPQGSYEQYF	TRBV6-1	TRBJ2-7	Conventional CD8 T cell
	human_tcr1590	Conventional CD8 T cell	01/0955	CAVIEDDYKLSF	TRAV1-2	TRAJ20	CASSDSAGAETQYF	TRBV6-4	TRBJ2-5	Conventional CD8 T cell
	human_tcr1591	MAIT CD8 T cell	01/0955	CAVKDSNYQLIW	TRAV1-2	TRAJ33	CASSPNRELETQYF	TRBV4-3	TRBJ2-5	MAIT CD8 T cell
	human_tcr1592	MAIT CD8 T cell	01/0955	CAVKDSNYQLIW	TRAV1-2	TRAJ33	CASSQDPGTGENEQYF	TRBV4-2	TRBJ2-7	MAIT CD8 T cell
	human_tcr1593	MAIT CD8 T cell	01/0955	CAVLSNDYKLSF	TRAV1-2	TRAJ20	CASSDGGGGADEQFF	TRBV6-4	TRBJ2-1	MAIT CD8 T cell
	human_tcr1594	Conventional CD8 T cell	01/0955	CAVNASGGSYIPTF	TRAV8-1	TRAJ6	CASSRTSGGGDEQFF	TRBV6-4	TRBJ2-1	Conventional CD8 T cell
	human_tcr1595	MAIT CD8 T cell	01/0955	CAVQDSNYQLIW	TRAV1-2	TRAJ33	CASSRSRGPGSTDTQYF	TRBV7-2	TRBJ2-3	MAIT CD8 T cell
	human_tcr1596	Conventional CD8 T cell	01/0955	CAVRDDNYGQNFVF	TRAV3	TRAJ26	CASSDNSGANVLTF	TRBV6-4	TRBJ2-6	Conventional CD8 T cell
	human_tcr1597	MAIT CD8 T cell	01/0955	CAVRDRDYQLIW	TRAV1-2	TRAJ33	CASSPTVTDTQYF	TRBV6-2	TRBJ2-3	MAIT CD8 T cell
	human_tcr1598	MAIT CD8 T cell	01/0955	CAVRDSDYKLSF	TRAV1-2	TRAJ20	CASSAGDTGELFF	TRBV6-4	TRBJ2-2	MAIT CD8 T cell
	human_tcr1599	MAIT CD8 T cell	01/0955	CAVRDSDYKLSF	TRAV1-2	TRAJ20	CASSENEGSNSPLHF	TRBV6-1	TRBJ1-6	MAIT CD8 T cell
	human_tcr1600	Conventional CD8 T cell	01/0955	CAVSDVLPDYKLSF	TRAV8-6	TRAJ20	CASSESGGATGELFF	TRBV6-4	TRBJ2-2	Conventional CD8 T cell
	human_tcr1601	Conventional CD8 T cell	01/0955	CAVSTGRRALTF	TRAV1-1	TRAJ5	CASSDRDTGELFF	TRBV6-4	TRBJ2-2	Conventional CD8 T cell
	human_tcr1602	Conventional CD8 T cell	01/0955	CAVTSGDYKLSF	TRAV1-2	TRAJ20	CASNGRDTGELFF	TRBV6-1	TRBJ2-2	Conventional CD8 T cell
	human_tcr1603	Conventional CD8 T cell	01/0955	CIAGGKLIF	TRAV26-1	TRAJ23	CSVEDVTGTSSYEQYF	TRBV29-1	TRBJ2-7	Conventional CD8 T cell
	human_tcr1604	Conventional CD8 T cell	01/0955	CLVGNTGGFKTIF	TRAV4	TRAJ9	CASSDSGGADTQYF	TRBV6-4	TRBJ2-3	Conventional CD8 T cell
	human_tcr1605	Conventional CD8 T cell	01/0955	CVVIRSSASKIIF	TRAV8-4	TRAJ3	CASSRDSGANVLTF	TRBV6-2	TRBJ2-6	Conventional CD8 T cell
	human_tcr1606	Conventional CD8 T cell	01/0955	CVVIVPGNTPLVF	TRAV12-1	TRAJ29	CASGEFRVTTDTQYF	TRBV2	TRBJ2-3	Conventional CD8 T cell
	human_tcr1607	Conventional CD8 T cell	01/0955	CVVNDRGSTLGRLYF	TRAV10	TRAJ18	CASSENRGTTNEKLFF	TRBV25-1	TRBJ1-4	Conventional CD8 T cell
	human_tcr1608	Conventional CD8 T cell	01/0955	CVVTYTNAGKSTF	TRAV10	TRAJ27	CASSSGERETQYF	TRBV6-2	TRBJ2-5	Conventional CD8 T cell
	human_tcr1609	Conventional CD8 T cell	01/0955	SAGGRRALTF	TRAV8-6	TRAJ5	CSVWDVPEPYNEQFF	TRBV29-1	TRBJ2-1	Conventional CD8 T cell
	human_tcr1610	Conventional CD8 T cell	01/0955	SMNTGFQKLVF	TRAV2	TRAJ8	CASTENEQGNEQYF	TRBV6-2	TRBJ2-7	Conventional CD8 T cell
	human_tcr1611	Conventional CD8 T cell	01/0955	SNRDDKIIF	TRAV12-1	TRAJ30	CSAREGTGDYNEQFF	TRBV20-1	TRBJ2-1	Conventional CD8 T cell
	human_tcr1612	Conventional CD8 T cell	01/0955	CAANDYKLSF	TRAV13-1	TRAJ20	CAAGSGPGGYIGNTIYF	TRBV6-1	TRBJ1-3	Conventional CD8 T cell
	human_tcr1613	Conventional CD8 T cell	01/0955	CAGGSATDSWGKLQF	TRAV25	TRAJ24	CAIKRGLNYEQYF	TRBV6-6	TRBJ2-7	Conventional CD8 T cell
	human_tcr1614	Conventional CD8 T cell	01/0955	CAESRYNNNDMRF	TRAV13-2	TRAJ43	CAISAYPAGEPQHF	TRBV10-3	TRBJ1-5	Conventional CD8 T cell
	human_tcr1615	Conventional CD8 T cell	01/0955	CAESRYNNNDMRF	TRAV13-2	TRAJ43	CAISAYPAGEPQHF	TRBV10-3	TRBJ1-5	Conventional CD8 T cell
	human_tcr1616	Conventional CD8 T cell	01/0955	CAESRYNNNDMRF	TRAV13-2	TRAJ43	CAISAYPAGEPQHF	TRBV10-3	TRBJ1-5	Conventional CD8 T cell
	human_tcr1617	Conventional CD8 T cell	01/0955	CAESRYNNNDMRF	TRAV13-2	TRAJ43	CAISAYPAGEPQHF	TRBV10-3	TRBJ1-5	Conventional CD8 T cell
	human_tcr1618	Conventional CD8 T cell	01/0955	CAESRYNNNDMRF	TRAV13-2	TRAJ43	CAISAYPAGEPQHF	TRBV10-3	TRBJ1-5	Conventional CD8 T cell
	human_tcr1619	Conventional CD8 T cell	01/0955	CAESRYNNNDMRF	TRAV13-2	TRAJ43	CAISAYPAGEPQHF	TRBV10-3	TRBJ1-5	Conventional CD8 T cell
	human_tcr1620	Conventional CD8 T cell	01/0955	CAESRYNNNDMRF	TRAV13-2	TRAJ43	CAISAYPAGEPQHF	TRBV10-3	TRBJ1-5	Conventional CD8 T cell
	human_tcr1621	Conventional CD8 T cell	01/0955	CAESRYNNNDMRF	TRAV13-2	TRAJ43	CAISAYPAGEPQHF	TRBV10-3	TRBJ1-5	Conventional CD8 T cell
	human_tcr1622	Conventional CD8 T cell	01/0955	CAESRYNNNDMRF	TRAV13-2	TRAJ43	CAISAYPAGEPQHF	TRBV10-3	TRBJ1-5	Conventional CD8 T cell
	human_tcr1623	Conventional CD8 T cell	01/0955	CAESRYNNNDMRF	TRAV13-2	TRAJ43	CAISAYPAGEPQHF	TRBV10-3	TRBJ1-5	Conventional CD8 T cell
	human_tcr1624	Conventional CD8 T cell	01/0955	CAESRYNNNDMRF	TRAV13-2	TRAJ43	CAISAYPAGEPQHF	TRBV10-3	TRBJ1-5	Conventional CD8 T cell
	human_tcr1625	Conventional CD8 T cell	01/0955	CAESRYNNNDMRF	TRAV13-2	TRAJ43	CAISAYPAGEPQHF	TRBV10-3	TRBJ1-5	Conventional CD8 T cell
	human_tcr1626	Conventional CD8 T cell	01/0955	CAESRYNNNDMRF	TRAV13-2	TRAJ43	CAISAYPAGEPQHF	TRBV10-3	TRBJ1-5	Conventional CD8 T cell
	human_tcr1627	Conventional CD8 T cell	01/0955	CAESRYNNNDMRF	TRAV13-2	TRAJ43	CAISAYPAGEPQHF	TRBV10-3	TRBJ1-5	Conventional CD8 T cell
	human_tcr1628	Conventional CD8 T cell	01/0955	CLLPYFGNEKLTF	TRAV40	TRAJ48	CAISAYPAGEPQHF	TRBV10-3	TRBJ1-5	Conventional CD8 T cell
	human_tcr1629	Conventional CD8 T cell	01/0955	CALSEAVPHAGNMLTF	TRAV19	TRAJ39	CAISEGLAGVQETQYF	TRBV10-3	TRBJ2-5	Conventional CD8 T cell
	human_tcr1630	Conventional CD8 T cell	01/0955	CAASLVGANSKLTF	TRAV29/DV5	TRAJ56	CAISESGVAGAPTGELFF	TRBV10-3	TRBJ2-2	Conventional CD8 T cell
	human_tcr1631	Conventional CD8 T cell	01/0955	CAASLVGANSKLTF	TRAV29/DV5	TRAJ56	CAISESGVAGAPTGELFF	TRBV10-3	TRBJ2-2	Conventional CD8 T cell
	human_tcr1632	Conventional CD8 T cell	01/0955	CAVKGNTPLVF	TRAV2	TRAJ29	CAIWTSGNTIYF	TRBV10-3	TRBJ1-3	Conventional CD8 T cell
	human_tcr1633	Conventional CD8 T cell	01/0955	CAVKGNTPLVF	TRAV2	TRAJ29	CAIWTSGNTIYF	TRBV10-3	TRBJ1-3	Conventional CD8 T cell
	human_tcr1634	Conventional CD8 T cell	01/0955	CAVKGNTPLVF	TRAV2	TRAJ29	CAIWTSGNTIYF	TRBV10-3	TRBJ1-3	Conventional CD8 T cell
	human_tcr1635	Conventional CD8 T cell	01/0955	CAVKGNTPLVF	TRAV2	TRAJ29	CAIWTSGNTIYF	TRBV10-3	TRBJ1-3	Conventional CD8 T cell
	human_tcr1636	Conventional CD8 T cell	01/0955	CAVKGNTPLVF	TRAV2	TRAJ29	CAIWTSGNTIYF	TRBV10-3	TRBJ1-3	Conventional CD8 T cell
	human_tcr1637	Conventional CD8 T cell	01/0955	CAVKGNTPLVF	TRAV2	TRAJ29	CAIWTSGNTIYF	TRBV10-3	TRBJ1-3	Conventional CD8 T cell
	human_tcr1638	Conventional CD8 T cell	01/0955	CAVKGNTPLVF	TRAV2	TRAJ29	CAIWTSGNTIYF	TRBV10-3	TRBJ1-3	Conventional CD8 T cell
	human_tcr1639	Conventional CD8 T cell	01/0955	CAVKGNTPLVF	TRAV2	TRAJ29	CAIWTSGNTIYF	TRBV10-3	TRBJ1-3	Conventional CD8 T cell
	human_tcr1640	Conventional CD8 T cell	01/0955	CAVKGNTPLVF	TRAV2	TRAJ29	CAIWTSGNTIYF	TRBV10-3	TRBJ1-3	Conventional CD8 T cell
	human_tcr1641	Conventional CD8 T cell	01/0955	CAVKGNTPLVF	TRAV2	TRAJ29	CAIWTSGNTIYF	TRBV10-3	TRBJ1-3	Conventional CD8 T cell
	human_tcr1642	Conventional CD8 T cell	01/0955	CAVVNYGGSQGNLIF	TRAV41	TRAJ42	CASGGFLYGYTF	TRBV2	TRBJ1-2	Conventional CD8 T cell
	human_tcr1643	Conventional CD8 T cell	01/0955	CAFLINDMRF	TRAV24	TRAJ43	CASIARNNEQFF	TRBV6-6	TRBJ2-1	Conventional CD8 T cell
	human_tcr1644	Conventional CD8 T cell	01/0955	CAVRRTGGSTLGRLYF	TRAV21	TRAJ18	CASKVTGTETPYNEQFF	TRBV4-1	TRBJ2-1	Conventional CD8 T cell
	human_tcr1645	Conventional CD8 T cell	01/0955	CAFMTQETSGSRLTF	TRAV38-1	TRAJ58	CASRGDRSEYGYTF	TRBV7-4	TRBJ1-2	Conventional CD8 T cell
	human_tcr1646	Conventional CD8 T cell	01/0955	CAVRRGFGNVLHC	TRAV21	TRAJ35	CASRGGGSNEQFF	TRBV12-3	TRBJ2-1	Conventional CD8 T cell
	human_tcr1647	Conventional CD8 T cell	01/0955	CALSGPSSASKIIF	TRAV19	TRAJ3	CASRGKTSYEQYF	TRBV5-1	TRBJ2-7	Conventional CD8 T cell
	human_tcr1648	Conventional CD8 T cell	01/0955	CALKGGGSNYKLTF	TRAV9-1	TRAJ53	CASRKGLTGSSPLHF	TRBV2	TRBJ1-6	Conventional CD8 T cell
	human_tcr1649	Conventional CD8 T cell	01/0955	CAVRDTRHTGKLIF	TRAV3	TRAJ37	CASRKRGQETQYF	TRBV11-3	TRBJ2-5	Conventional CD8 T cell
	human_tcr1650	Conventional CD8 T cell	01/0955	CVVSPISGGYNKLIF	TRAV8-4	TRAJ4	CASRRGLGQGADEQFF	TRBV2	TRBJ2-1	Conventional CD8 T cell
	human_tcr1651	Conventional CD8 T cell	01/0955	CAGPGGGSNYKLTF	TRAV25	TRAJ53	CASRRTGSSYEQYF	TRBV5-4	TRBJ2-7	Conventional CD8 T cell
	human_tcr1652	Conventional CD8 T cell	01/0955	CAFGNAGNNRKLIW	TRAV24	TRAJ38	CASSAGGTYNEQFF	TRBV19	TRBJ2-1	Conventional CD8 T cell
	human_tcr1653	Conventional CD8 T cell	01/0955	CAFGNAGNNRKLIW	TRAV24	TRAJ38	CASSAGGTYNEQFF	TRBV19	TRBJ2-1	Conventional CD8 T cell
	human_tcr1654	Conventional CD8 T cell	01/0955	CAFGNAGNNRKLIW	TRAV24	TRAJ38	CASSAGGTYNEQFF	TRBV19	TRBJ2-1	Conventional CD8 T cell
	human_tcr1655	Conventional CD8 T cell	01/0955	CAFGNAGNNRKLIW	TRAV24	TRAJ38	CASSAGGTYNEQFF	TRBV19	TRBJ2-1	Conventional CD8 T cell
	human_tcr1656	Conventional CD8 T cell	01/0955	CAFGNAGNNRKLIW	TRAV24	TRAJ38	CASSAGGTYNEQFF	TRBV19	TRBJ2-1	Conventional CD8 T cell
	human_tcr1657	Conventional CD8 T cell	01/0955	CAFGNAGNNRKLIW	TRAV24	TRAJ38	CASSAGGTYNEQFF	TRBV19	TRBJ2-1	Conventional CD8 T cell
	human_tcr1658	Conventional CD8 T cell	01/0955	CAFGNAGNNRKLIW	TRAV24	TRAJ38	CASSAGGTYNEQFF	TRBV19	TRBJ2-1	Conventional CD8 T cell
	human_tcr1659	Conventional CD8 T cell	01/0955	CAFGNAGNNRKLIW	TRAV24	TRAJ38	CASSAGGTYNEQFF	TRBV19	TRBJ2-1	Conventional CD8 T cell
	human_tcr1660	Conventional CD8 T cell	01/0955	CAFGNAGNNRKLIW	TRAV24	TRAJ38	CASSAGGTYNEQFF	TRBV19	TRBJ2-1	Conventional CD8 T cell
	human_tcr1661	Conventional CD8 T cell	01/0955	CAFGNAGNNRKLIW	TRAV24	TRAJ38	CASSAGGTYNEQFF	TRBV19	TRBJ2-1	Conventional CD8 T cell
	human_tcr1662	Conventional CD8 T cell	01/0955	CAFGNAGNNRKLIW	TRAV24	TRAJ38	CASSAGGTYNEQFF	TRBV19	TRBJ2-1	Conventional CD8 T cell
	human_tcr1663	Conventional CD8 T cell	01/0955	CAFGNAGNNRKLIW	TRAV24	TRAJ38	CASSAGGTYNEQFF	TRBV19	TRBJ2-1	Conventional CD8 T cell
	human_tcr1664	Conventional CD8 T cell	01/0955	CAVVNSGTYKYIF	TRAV8-4	TRAJ40	CASSAPSFRETQYF	TRBV25-1	TRBJ2-5	Conventional CD8 T cell
	human_tcr1665	Conventional CD8 T cell	01/0955	CAVIVNDYKLSF	TRAV12-2	TRAJ20	CASSFAGENEQYF	TRBV13	TRBJ2-7	Conventional CD8 T cell
	human_tcr1666	Conventional CD8 T cell	01/0955	CAVSGGSNYKLTF	TRAV12-2	TRAJ53	CASSFFGPPRLPKYEEQFF	TRBV28	TRBJ2-1	Conventional CD8 T cell
	human_tcr1667	Conventional CD8 T cell	01/0955	CAAPYSGAGSYQLTF	mTRAV14D-1	TRAJ28	CASSFGTGREKLFF	TRBV5-8	TRBJ1-4	Conventional CD8 T cell
	human_tcr1668	Conventional CD8 T cell	01/0955	CAGSYYGGKLIF	TRAV29/DV5	TRAJ23	CASSFLAGGLDTQYF	TRBV5-4	TRBJ2-3	Conventional CD8 T cell
	human_tcr1669	Conventional CD8 T cell	01/0955	CAVRGYSTLTF	TRAV1-2	TRAJ11	CASSFWPTAILNTEAFF	TRBV12-3	TRBJ1-1	Conventional CD8 T cell
	human_tcr1670	Conventional CD8 T cell	01/0955	CATGTSGTYKYIF	TRAV17	TRAJ40	CASSHESGLWNTIYF	TRBV7-2	TRBJ1-3	Conventional CD8 T cell
	human_tcr1671	Conventional CD8 T cell	01/0955	CAGSGGSYIPTF	TRAV5	TRAJ6	CASSHGASSYEQYF	TRBV5-4	TRBJ2-7	Conventional CD8 T cell
	human_tcr1672	Conventional CD8 T cell	01/0955	CSLDTGTASKLTF	TRAV25	TRAJ44	CASSIGGYNEQFF	TRBV27	TRBJ2-1	Conventional CD8 T cell
	human_tcr1673	Conventional CD8 T cell	01/0955	CAGRGNNDMRF	TRAV25	TRAJ43	CASSIMGVPGDGYTF	TRBV19	TRBJ1-2	Conventional CD8 T cell
	human_tcr1674	Conventional CD8 T cell	01/0955	CAVSYPGGYQKVTF	TRAV8-6	TRAJ13	CASSLAIGGFSTDTQYF	TRBV5-1	TRBJ2-3	Conventional CD8 T cell
	human_tcr1675	Conventional CD8 T cell	01/0955	CAYRSAWRPGAQKLVF	TRAV38-1	TRAJ54	CASSLAPRGIAKNIQYF	TRBV5-1	TRBJ2-4	Conventional CD8 T cell
	human_tcr1676	Conventional CD8 T cell	01/0955	CAVRDIKNRDDKIIF	TRAV3	TRAJ30	CASSLDGEASAYGYTF	TRBV7-3	TRBJ1-2	Conventional CD8 T cell
	human_tcr1677	Conventional CD8 T cell	01/0955	CALSEWVMRF	TRAV9-1	TRAJ43	CASSLDRGTGDIGELFF	TRBV11-2	TRBJ2-2	Conventional CD8 T cell
	human_tcr1678	Conventional CD8 T cell	01/0955	CVVNQAGTALIF	TRAV12-1	TRAJ15	CASSLEPRGPYGYTF	TRBV7-9	TRBJ1-2	Conventional CD8 T cell
	human_tcr1679	Conventional CD8 T cell	01/0955	CAYITQGGSEKLVF	TRAV38-1	TRAJ57	CASSLERPTDTQYF	TRBV5-8	TRBJ2-3	Conventional CD8 T cell
	human_tcr1680	Conventional CD8 T cell	01/0955	CVVKAPGTYKYIF	TRAV12-1	TRAJ40	CASSLETGLGYGYTF	TRBV7-2	TRBJ1-2	Conventional CD8 T cell
	human_tcr1681	Conventional CD8 T cell	01/0955	CAVSALNGGTSYGKLTF	TRAV8-4	TRAJ52	CASSLFGGDRVSGYTF	TRBV5-1	TRBJ1-2	Conventional CD8 T cell
	human_tcr1682	Conventional CD8 T cell	01/0955	CAFYGQNFVF	TRAV24	TRAJ26	CASSLGALYGYTF	TRBV11-1	TRBJ1-2	Conventional CD8 T cell
	human_tcr1683	Conventional CD8 T cell	01/0955	CAGHRDKLSF	TRAV35	TRAJ20	CASSLGDLGGYTF	TRBV12-3	TRBJ1-2	Conventional CD8 T cell
	human_tcr1684	Conventional CD8 T cell	01/0955	CAEPGSGGYQKVTF	TRAV5	TRAJ13	CASSLGGFSEQYF	TRBV7-9	TRBJ2-7	Conventional CD8 T cell
	human_tcr1685	Conventional CD8 T cell	01/0955	CAEPGSGGYQKVTF	TRAV5	TRAJ13	CASSLGGFSEQYF	TRBV7-9	TRBJ2-7	Conventional CD8 T cell
	human_tcr1686	Conventional CD8 T cell	01/0955	CAEPGSGGYQKVTF	TRAV5	TRAJ13	CASSLGGFSEQYF	TRBV7-9	TRBJ2-7	Conventional CD8 T cell
	human_tcr1687	Conventional CD8 T cell	01/0955	CAVRNRGSTLGRLYF	TRAV21	TRAJ18	CASSLGGQGHTF	TRBV7-9	TRBJ1-2	Conventional CD8 T cell
	human_tcr1688	Conventional CD8 T cell	01/0955	CAVRNRGSTLGRLYF	TRAV21	TRAJ18	CASSLGGQGHTF	TRBV7-9	TRBJ1-2	Conventional CD8 T cell
	human_tcr1689	Conventional CD8 T cell	01/0955	CALSLADSWGKLQF	TRAV19	TRAJ24	CASSLGGQGSGTEAFF	TRBV5-5	TRBJ1-1	Conventional CD8 T cell
	human_tcr1690	Conventional CD8 T cell	01/0955	CAGGGGAGGTSYGKLTF	TRAV25	TRAJ52	CASSLGNYGYTF	TRBV13	TRBJ1-2	Conventional CD8 T cell
	human_tcr1691	Conventional CD8 T cell	01/0955	CAVSWTSGNTPLVF	TRAV8-4	TRAJ29	CASSLGYLASGNTIYF	TRBV5-1	TRBJ1-3	Conventional CD8 T cell
	human_tcr1692	Conventional CD8 T cell	01/0955	CAAALNYGGSQGNLIF	TRAV29/DV5	TRAJ42	CASSLIGGVRTGELFF	TRBV7-3	TRBJ2-2	Conventional CD8 T cell
	human_tcr1693	Conventional CD8 T cell	01/0955	CAIHYGGATNKLIF	TRAV12-3	TRAJ32	CASSLIGTDLPFAWHGYTF	TRBV5-6	TRBJ1-2	Conventional CD8 T cell
	human_tcr1694	Conventional CD8 T cell	01/0955	CAYRSVSSGAGSYQLTF	TRAV38-1	TRAJ28	CASSLMLSGGAKGYTF	TRBV13	TRBJ1-2	Conventional CD8 T cell
	human_tcr1695	Conventional CD8 T cell	01/0955	CAYRSVSSGAGSYQLTF	TRAV38-1	TRAJ28	CASSLMLSGGAKGYTF	TRBV13	TRBJ1-2	Conventional CD8 T cell
	human_tcr1696	Conventional CD8 T cell	01/0955	CAYRSVSSGAGSYQLTF	TRAV38-1	TRAJ28	CASSLMLSGGAKGYTF	TRBV13	TRBJ1-2	Conventional CD8 T cell
	human_tcr1697	Conventional CD8 T cell	01/0955	CAVSTSYGKLTF	TRAV41	TRAJ52	CASSLNPYGPYEKLFF	TRBV5-1	TRBJ1-4	Conventional CD8 T cell
	human_tcr1698	Conventional CD8 T cell	01/0955	CAASAILGGSGTASKLTF	TRAV29/DV5	TRAJ44	CASSLNRVRHGYTF	TRBV5-1	TRBJ1-2	Conventional CD8 T cell
	human_tcr1699	Conventional CD8 T cell	01/0955	CAATGWGGGSNYKLTF	TRAV29/DV5	TRAJ53	CASSLQALQETQYF	TRBV13	TRBJ2-5	Conventional CD8 T cell
	human_tcr1700	Conventional CD8 T cell	01/0955	CAARRDNNNDMRF	TRAV13-1	TRAJ43	CASSLQARMVYEQYF	TRBV5-4	TRBJ2-7	Conventional CD8 T cell
	human_tcr1701	Conventional CD8 T cell	01/0955	CAVRSQGNLIF	TRAV12-2	TRAJ42	CASSLQARMVYEQYF	TRBV5-4	TRBJ2-7	Conventional CD8 T cell
	human_tcr1702	Conventional CD8 T cell	01/0955	CAGKYSGAGSYQLTF	TRAV12-2	TRAJ28	CASSLQPPGQGIYEQYF	TRBV7-9	TRBJ2-7	Conventional CD8 T cell
	human_tcr1703	Conventional CD8 T cell	01/0955	CAVTGGYQKVTF	TRAV3	TRAJ13	CASSLRPTDTQYF	TRBV27	TRBJ2-3	Conventional CD8 T cell
	human_tcr1704	Conventional CD8 T cell	01/0955	CERNYGQNFVF	TRAV16	TRAJ26	CASSLRTGVVNTEAFF	TRBV7-2	TRBJ1-1	Conventional CD8 T cell
	human_tcr1705	Conventional CD8 T cell	01/0955	CATPPGTGGYNKLIF	TRAV17	TRAJ4	CASSLSSRGGPSYQPQHF	TRBV27	TRBJ1-5	Conventional CD8 T cell
	human_tcr1706	Conventional CD8 T cell	01/0955	CAGDLTYSGAGSYQLTF	TRAV27	TRAJ28	CASSLTGNTEAFF	TRBV12-3	TRBJ1-1	Conventional CD8 T cell
	human_tcr1707	Conventional CD8 T cell	01/0955	CAASGFPRF	TRAV13-1	TRAJ43	CASSLVGPNYEQYF	TRBV11-2	TRBJ2-7	Conventional CD8 T cell
	human_tcr1708	Conventional CD8 T cell	01/0955	CAVRDMGVLGGAAGNKLTF	TRAV3	TRAJ17	CASSLWGAGAGYEQYF	TRBV7-3	TRBJ2-7	Conventional CD8 T cell
	human_tcr1709	Conventional CD8 T cell	01/0955	CATGDNYGQNFVF	TRAV17	TRAJ26	CASSLWSFRGALGTDTQYF	TRBV7-2	TRBJ2-3	Conventional CD8 T cell
	human_tcr1710	Conventional CD8 T cell	01/0955	CAMSVEDDKIIF	TRAV12-3	TRAJ30	CASSLWSLLTTGELFF	TRBV7-9	TRBJ2-2	Conventional CD8 T cell
	human_tcr1711	Conventional CD8 T cell	01/0955	CAVNRATDKLIF	TRAV12-2	TRAJ34	CASSPDSSYEQYF	TRBV11-2	TRBJ2-7	Conventional CD8 T cell
	human_tcr1712	Conventional CD8 T cell	01/0955	CAPTDSWGKLQF	TRAV24	TRAJ24	CASSPGLNYGYTF	TRBV4-3	TRBJ1-2	Conventional CD8 T cell
	human_tcr1713	Conventional CD8 T cell	01/0955	CALSERGLDNYGQNFVF	TRAV19	TRAJ26	CASSPGQGRNTIYF	TRBV7-9	TRBJ1-3	Conventional CD8 T cell
	human_tcr1714	Conventional CD8 T cell	01/0955	CAGVINAGKSTF	TRAV27	TRAJ27	CASSPPWASNYGYTF	TRBV7-9	TRBJ1-2	Conventional CD8 T cell
	human_tcr1715	Conventional CD8 T cell	01/0955	CAFGRVEYGNKLVF	TRAV24	TRAJ47	CASSPQGTYGYTF	TRBV4-1	TRBJ1-2	Conventional CD8 T cell
	human_tcr1716	Conventional CD8 T cell	01/0955	CARPQGAQKLVF	TRAV38-1	TRAJ54	CASSPRAAIYYGYTF	TRBV27	TRBJ1-2	Conventional CD8 T cell
	human_tcr1717	Conventional CD8 T cell	01/0955	CAGHSNYQLIW	TRAV39	TRAJ33	CASSPSLSGANVLTF	TRBV27	TRBJ2-6	Conventional CD8 T cell
	human_tcr1718	Conventional CD8 T cell	01/0955	CALKETSGSRLTF	TRAV9-1	TRAJ58	CASSPTGGMNTDTQYF	TRBV3-1	TRBJ2-3	Conventional CD8 T cell
	human_tcr1719	Conventional CD8 T cell	01/0955	CAYTLQSGSRLTF	TRAV38-1	TRAJ58	CASSPWTGSSYEQYF	TRBV13	TRBJ2-7	Conventional CD8 T cell
	human_tcr1720	Conventional CD8 T cell	01/0955	CAVSDHNYGQNFVF	TRAV8-6	TRAJ26	CASSQDWGRVYEQYF	TRBV14	TRBJ2-7	Conventional CD8 T cell
	human_tcr1721	Conventional CD8 T cell	01/0955	CGVYNFNKFYF	TRAV1-2	TRAJ21	CASSQEASGGYQETQYF	TRBV4-2	TRBJ2-5	Conventional CD8 T cell
	human_tcr1722	Conventional CD8 T cell	01/0955	CGVYNFNKFYF	TRAV1-2	TRAJ21	CASSQEASGGYQETQYF	TRBV4-2	TRBJ2-5	Conventional CD8 T cell
	human_tcr1723	Conventional CD8 T cell	01/0955	CAVEGGNAGKSTF	TRAV22	TRAJ27	CASSQEFGGLGEKLFF	TRBV5-5	TRBJ1-4	Conventional CD8 T cell
	human_tcr1724	Conventional CD8 T cell	01/0955	CAADPGGYQKVTF	TRAV12-2	TRAJ13	CASSQERTGGGSPLHF	TRBV3-1	TRBJ1-6	Conventional CD8 T cell
	human_tcr1725	Conventional CD8 T cell	01/0955	CAVNKGQAGTALIF	TRAV12-2	TRAJ15	CASSQEWGDTEAFF	TRBV4-1	TRBJ1-1	Conventional CD8 T cell
	human_tcr1726	Conventional CD8 T cell	01/0955	CAVRGIDYKLSF	TRAV1-2	TRAJ20	CASSQEWGDTEAFF	TRBV4-1	TRBJ1-1	Conventional CD8 T cell
	human_tcr1727	Conventional CD8 T cell	01/0955	CAYRDISNFGNEKLTF	TRAV38-1	TRAJ48	CASSQEWSPYTGELFF	TRBV4-3	TRBJ2-2	Conventional CD8 T cell
	human_tcr1728	Conventional CD8 T cell	01/0955	CAYRDISNFGNEKLTF	TRAV38-1	TRAJ48	CASSQEWSPYTGELFF	TRBV4-3	TRBJ2-2	Conventional CD8 T cell
	human_tcr1729	Conventional CD8 T cell	01/0955	CAGDGNQFYF	TRAV27	TRAJ49	CASSQGGRTGPRTEAFF	TRBV3-1	TRBJ1-1	Conventional CD8 T cell
	human_tcr1730	MAIT CD8 T cell	01/0955	CAVRESNYQLIW	TRAV1-2	TRAJ33	CASSQLAGGPDTQYF	TRBV6-4	TRBJ2-3	MAIT CD8 T cell
	human_tcr1731	Conventional CD8 T cell	01/0955	CILSTGTASKLTF	TRAV26-2	TRAJ44	CASSRKSWDGLLGEQFF	TRBV18	TRBJ2-1	Conventional CD8 T cell
	human_tcr1732	Conventional CD8 T cell	01/0955	CQGSGNTGKLIF	TRAV35	TRAJ37	CASSRPGQHYEQYF	TRBV5-4	TRBJ2-7	Conventional CD8 T cell
	human_tcr1733	Conventional CD8 T cell	01/0955	CALSSYSGAGSYQLTF	TRAV19	TRAJ28	CASSRPPRFQPQHF	TRBV7-2	TRBJ1-5	Conventional CD8 T cell
	human_tcr1734	Conventional CD8 T cell	01/0955	CAVGGGATNKLIF	TRAV39	TRAJ32	CASSRRTHYGYTF	TRBV4-1	TRBJ1-2	Conventional CD8 T cell
	human_tcr1735	Conventional CD8 T cell	01/0955	CAASADQFYF	TRAV29/DV5	TRAJ49	CASSSLGPWGETQYF	TRBV6-6	TRBJ2-5	Conventional CD8 T cell
	human_tcr1736	Conventional CD8 T cell	01/0955	CALSEEPDKLIF	TRAV19	TRAJ34	CASSSPEDRQETQYF	TRBV13	TRBJ2-5	Conventional CD8 T cell
	human_tcr1737	Conventional CD8 T cell	01/0955	CALSGPPSISTSGGSNYKLTF	TRAV9-1	TRAJ53	CASSSPPGHTEAFF	TRBV5-6	TRBJ1-1	Conventional CD8 T cell
	human_tcr1738	Conventional CD8 T cell	01/0955	CALSGHPGYSTLTF	TRAV9-1	TRAJ11	CASSSRLAGGFYNEQFF	TRBV7-2	TRBJ2-1	Conventional CD8 T cell
	human_tcr1739	Conventional CD8 T cell	01/0955	CAVDPVGSGTYKYIF	TRAV39	TRAJ40	CASSSTDRGLLPLHF	TRBV5-4	TRBJ1-6	Conventional CD8 T cell
	human_tcr1740	Conventional CD8 T cell	01/0955	CAGQLYSGAGSYQLTF	TRAV41	TRAJ28	CASSSWDIYNEQFF	TRBV13	TRBJ2-1	Conventional CD8 T cell
	human_tcr1741	Conventional CD8 T cell	01/0955	CAGQLYSGAGSYQLTF	TRAV41	TRAJ28	CASSSWDIYNEQFF	TRBV13	TRBJ2-1	Conventional CD8 T cell
	human_tcr1742	Conventional CD8 T cell	01/0955	CAGQLYSGAGSYQLTF	TRAV41	TRAJ28	CASSSWDIYNEQFF	TRBV13	TRBJ2-1	Conventional CD8 T cell
	human_tcr1743	Conventional CD8 T cell	01/0955	CALSEAGSYGGSQGNLIF	TRAV19	TRAJ42	CASSSWGQLNEKLFF	TRBV7-9	TRBJ1-4	Conventional CD8 T cell
	human_tcr1744	Conventional CD8 T cell	01/0955	CAMSGGFKTIF	TRAV12-3	TRAJ9	CASSVDETGVYGYTF	TRBV9	TRBJ1-2	Conventional CD8 T cell
	human_tcr1745	Conventional CD8 T cell	01/0955	CAVRDRHGGSYIPTF	TRAV3	TRAJ6	CASSVGQGIVGELFF	TRBV9	TRBJ2-2	Conventional CD8 T cell
	human_tcr1746	Conventional CD8 T cell	01/0955	CAVRDRHGGSYIPTF	TRAV3	TRAJ6	CASSVGQGIVGELFF	TRBV9	TRBJ2-2	Conventional CD8 T cell
	human_tcr1747	Conventional CD8 T cell	01/0955	CAFTWPGGGADGLTF	TRAV24	TRAJ45	CASSVWGNIQYF	TRBV2	TRBJ2-4	Conventional CD8 T cell
	human_tcr1748	Conventional CD8 T cell	01/0955	CIVRVRGNEKLTF	TRAV26-1	TRAJ48	CASSYGGAYEQYF	TRBV6-2	TRBJ2-7	Conventional CD8 T cell
	human_tcr1749	Conventional CD8 T cell	01/0955	CATDGSLGAAGNKLTF	TRAV17	TRAJ17	CASSYLGVQPQHF	TRBV6-2	TRBJ1-5	Conventional CD8 T cell
	human_tcr1750	Conventional CD8 T cell	01/0955	CAQRTSGTYKYIF	TRAV5	TRAJ40	CASSYPTGGLFYEQYF	TRBV6-2	TRBJ2-7	Conventional CD8 T cell
	human_tcr1751	Conventional CD8 T cell	01/0955	CIVKEGGSEKLVF	TRAV26-1	TRAJ57	CASSYRDKDYRNGQPQHF	TRBV6-6	TRBJ1-5	Conventional CD8 T cell
	human_tcr1752	Conventional CD8 T cell	01/0955	CAVAPWGDKIIF	TRAV12-2	TRAJ30	CASSYRGIETEAFF	TRBV19	TRBJ1-1	Conventional CD8 T cell
	human_tcr1753	Conventional CD8 T cell	01/0955	CAGFKPIQGAQKLVF	TRAV27	TRAJ54	CASSYSEWGQEKYGYTF	TRBV6-6	TRBJ1-2	Conventional CD8 T cell
	human_tcr1754	Conventional CD8 T cell	01/0955	CALSEGDGGTSYGKLTF	TRAV19	TRAJ52	CASSYSFTDNEQFF	TRBV6-6	TRBJ2-1	Conventional CD8 T cell
	human_tcr1755	Conventional CD8 T cell	01/0955	CVVNPGYSTLTF	TRAV12-1	TRAJ11	CASSYSIEGGGELFF	TRBV6-2	TRBJ2-2	Conventional CD8 T cell
	human_tcr1756	Conventional CD8 T cell	01/0955	CAAKGFNNAGNMLTF	TRAV13-1	TRAJ39	CASSYSKTQNTEAFF	TRBV6-6	TRBJ1-1	Conventional CD8 T cell
	human_tcr1757	Conventional CD8 T cell	01/0955	CALSGAFNQAGTALIF	TRAV19	TRAJ15	CASSYSWDSAYEQYF	TRBV6-2	TRBJ2-7	Conventional CD8 T cell
	human_tcr1758	Conventional CD8 T cell	01/0955	CALSGAFNQAGTALIF	TRAV19	TRAJ15	CASSYSWDSAYEQYF	TRBV6-2	TRBJ2-7	Conventional CD8 T cell
	human_tcr1759	Conventional CD8 T cell	01/0955	CAAVTGNQFYF	TRAV29/DV5	TRAJ49	CASSYSWQLSTNEKLFF	TRBV6-6	TRBJ1-4	Conventional CD8 T cell
	human_tcr1760	Conventional CD8 T cell	01/0955	CARQGAQKLVF	TRAV22	TRAJ54	CASTMVSSGYEQYF	TRBV12-3	TRBJ2-7	Conventional CD8 T cell
	human_tcr1761	Conventional CD8 T cell	01/0955	CARQGAQKLVF	TRAV22	TRAJ54	CASTMVSSGYEQYF	TRBV12-3	TRBJ2-7	Conventional CD8 T cell
	human_tcr1762	Conventional CD8 T cell	01/0955	CAVGKGFGNVLHC	TRAV21	TRAJ35	CATRVGGFTDTQYF	TRBV10-3	TRBJ2-3	Conventional CD8 T cell
	human_tcr1763	Conventional CD8 T cell	01/0955	CAVLNTGFQKLVF	TRAV1-1	TRAJ8	CATSDFREPDVGTQYF	TRBV24-1	TRBJ2-3	Conventional CD8 T cell
	human_tcr1764	Conventional CD8 T cell	01/0955	CAVLNTGFQKLVF	TRAV1-1	TRAJ8	CATSDFREPDVGTQYF	TRBV24-1	TRBJ2-3	Conventional CD8 T cell
	human_tcr1765	Conventional CD8 T cell	01/0955	CAVLNTGFQKLVF	TRAV1-1	TRAJ8	CATSDFREPDVGTQYF	TRBV24-1	TRBJ2-3	Conventional CD8 T cell
	human_tcr1766	Conventional CD8 T cell	01/0955	CAVLNTGFQKLVF	TRAV1-1	TRAJ8	CATSDFREPDVGTQYF	TRBV24-1	TRBJ2-3	Conventional CD8 T cell
	human_tcr1767	Conventional CD8 T cell	01/0955	CAVLNTGFQKLVF	TRAV1-1	TRAJ8	CATSDFREPDVGTQYF	TRBV24-1	TRBJ2-3	Conventional CD8 T cell
	human_tcr1768	Conventional CD8 T cell	01/0955	CAVLNTGFQKLVF	TRAV1-1	TRAJ8	CATSDFREPDVGTQYF	TRBV24-1	TRBJ2-3	Conventional CD8 T cell
	human_tcr1769	Conventional CD8 T cell	01/0955	CAVLNTGFQKLVF	TRAV1-1	TRAJ8	CATSDFREPDVGTQYF	TRBV24-1	TRBJ2-3	Conventional CD8 T cell
	human_tcr1770	Conventional CD8 T cell	01/0955	CAMSQPPTSGSARQLTF	TRAV12-3	TRAJ22	CATSPDRGLYGYTF	TRBV15	TRBJ1-2	Conventional CD8 T cell
	human_tcr1771	Conventional CD8 T cell	01/0955	CAVSLIFGNEKLTF	TRAV8-4	TRAJ48	CATSRVTGTVNKNIQYF	TRBV15	TRBJ2-4	Conventional CD8 T cell
	human_tcr1772	Conventional CD8 T cell	01/0955	CALSGGSWGKLQF	TRAV16	TRAJ24	CAWRGTVNTGELFF	TRBV30	TRBJ2-2	Conventional CD8 T cell
	human_tcr1773	Conventional CD8 T cell	01/0955	CAAPDRLSDKLIF	TRAV21	TRAJ34	CAWSVLGSPLHF	TRBV30	TRBJ1-6	Conventional CD8 T cell
	human_tcr1774	Conventional CD8 T cell	01/0955	CAVSVRGANSKLTF	TRAV8-4	TRAJ56	CAWSVTGGKHEQYF	TRBV30	TRBJ2-7	Conventional CD8 T cell
	human_tcr1775	Conventional CD8 T cell	01/0955	CVVSGGQAGTALIF	TRAV8-4	TRAJ15	CAWSYGPDTQYF	TRBV30	TRBJ2-3	Conventional CD8 T cell
	human_tcr1776	Conventional CD8 T cell	01/0955	CADRGSTLGRLYF	TRAV5	TRAJ18	CSALTIGFKSGDYNEQFF	TRBV20-1	TRBJ2-1	Conventional CD8 T cell
	human_tcr1777	Conventional CD8 T cell	01/0955	CALSEPYYGNNRLAF	TRAV19	TRAJ7	CSARAGTGRETQYF	TRBV20-1	TRBJ2-5	Conventional CD8 T cell
	human_tcr1778	Conventional CD8 T cell	01/0955	CALSEPYYGNNRLAF	TRAV19	TRAJ7	CSARAGTGRETQYF	TRBV20-1	TRBJ2-5	Conventional CD8 T cell
	human_tcr1779	Conventional CD8 T cell	01/0955	CVALTYSSASKIIF	TRAV10	TRAJ3	CSARDLQGWGGYTF	TRBV20-1	TRBJ1-2	Conventional CD8 T cell
	human_tcr1780	Conventional CD8 T cell	01/0955	CALRGIQGAQKLVF	TRAV9-1	TRAJ54	CSARDSFGNTIYF	TRBV20-1	TRBJ1-3	Conventional CD8 T cell
	human_tcr1781	Conventional CD8 T cell	01/0955	CAVEHSDYKLSF	TRAV22	TRAJ20	CSARGDWLEETQYF	TRBV20-1	TRBJ2-5	Conventional CD8 T cell
	human_tcr1782	Conventional CD8 T cell	01/0955	CASFGNEKLTF	TRAV38-1	TRAJ48	CSARGPPPGETQYF	TRBV20-1	TRBJ2-5	Conventional CD8 T cell
	human_tcr1783	Conventional CD8 T cell	01/0955	CAVRGDYGGATNKLIF	TRAV21	TRAJ32	CSARGRQDQNTEAFF	TRBV20-1	TRBJ1-1	Conventional CD8 T cell
	human_tcr1784	Conventional CD8 T cell	01/0955	CADPNTGNQFYF	TRAV13-2	TRAJ49	CSARRVGNEQFF	TRBV20-1	TRBJ2-1	Conventional CD8 T cell
	human_tcr1785	Conventional CD8 T cell	01/0955	CAVRPPGYQKVTF	TRAV21	TRAJ13	CSARSGQQFF	TRBV20-1	TRBJ2-1	Conventional CD8 T cell
	human_tcr1786	Conventional CD8 T cell	01/0955	CAFLIQGAQKLVF	TRAV38-1	TRAJ54	CSASADRAGVGETQYF	TRBV20-1	TRBJ2-5	Conventional CD8 T cell
	human_tcr1787	Conventional CD8 T cell	01/0955	CAAGGTGANNLFF	TRAV13-1	TRAJ36	CSVEGIGLGGWNTEAFF	TRBV29-1	TRBJ1-1	Conventional CD8 T cell
	human_tcr1788	Conventional CD8 T cell	01/0955	CAMKGGFQKLVF	TRAV12-3	TRAJ8	CSVEMAGKNTDTQYF	TRBV29-1	TRBJ2-3	Conventional CD8 T cell
	human_tcr1789	Conventional CD8 T cell	01/0955	CALSEAIRGSGNTGKLIF	TRAV19	TRAJ37	CSVEPRGAGPLFDGDEQFF	TRBV29-1	TRBJ2-1	Conventional CD8 T cell
	human_tcr1790	Conventional CD8 T cell	01/0782	CAVSLIHTGGFKTIF	TRAV8-6	TRAJ9	CASSYVDTQYF	TRBV6-6	TRBJ2-3	Conventional CD8 T cell
	human_tcr1791	Conventional CD8 T cell	01/0782	CAGGTSYGKLTF	TRAV38-1	TRAJ52	CASSRPIVQGLDGYTF	TRBV2	TRBJ1-2	Conventional CD8 T cell
	human_tcr1792	Conventional CD8 T cell	01/0782	CAFRGSYIPTF	TRAV24	TRAJ6	CASSLGGEQYF	TRBV12-3	TRBJ2-7	Conventional CD8 T cell
	human_tcr1793	Conventional CD8 T cell	01/0782	CALILTGGGNKLTF	TRAV2	TRAJ10	CASSPLLAGAMNTEAFF	TRBV9	TRBJ1-1	Conventional CD8 T cell
	human_tcr1794	Conventional CD8 T cell	01/0782	CAVSLIHTGGFKTIF	TRAV8-6	TRAJ9	CASSYVDTQYF	TRBV6-6	TRBJ2-3	Conventional CD8 T cell
	human_tcr1795	MAIT CD8 T cell	01/0782	CAGMDSNYQLIW	TRAV1-2	TRAJ33	CASSDSERPGELFF	TRBV6-4	TRBJ2-2	MAIT CD8 T cell
	human_tcr1796	Conventional CD8 T cell	01/0782	CAVRVAPDNYGQNFVF	TRAV1-1	TRAJ26	CASSLAVIGVSYEQYF	TRBV7-9	TRBJ2-7	Conventional CD8 T cell
	human_tcr1797	Conventional CD8 T cell	01/0782	CAVDRYGQNFVF	TRAV22	TRAJ26	CATNYAEVPYNEQFF	TRBV28	TRBJ2-1	Conventional CD8 T cell
	human_tcr1798	Conventional CD8 T cell	01/0782	CAVSLIHTGGFKTIF	TRAV8-6	TRAJ9	CASSYVDTQYF	TRBV6-6	TRBJ2-3	Conventional CD8 T cell
	human_tcr1799	Conventional CD8 T cell	01/0782	CAVTPESGGYQKVTF	TRAV8-6	TRAJ13	CSARDMAEYSNQPQHF	TRBV20-1	TRBJ1-5	Conventional CD8 T cell
	human_tcr1800	Conventional CD8 T cell	01/0782	CAVSLIHTGGFKTIF	TRAV8-6	TRAJ9	CASSYVDTQYF	TRBV6-6	TRBJ2-3	Conventional CD8 T cell
	human_tcr1801	Conventional CD8 T cell	01/0782	CAGDRNTGKLIF	TRAV27	TRAJ37	CASSYATGLRDTQYF	TRBV6-2	TRBJ2-3	Conventional CD8 T cell
	human_tcr1802	Conventional CD8 T cell	01/0782	CAVGTTSGTYKYIF	TRAV22	TRAJ40	CASSLVHWKEETQYF	TRBV7-2	TRBJ2-5	Conventional CD8 T cell
	human_tcr1803	Conventional CD8 T cell	01/0782	CAMITDSWGKLQF	TRAV12-3	TRAJ24	CASSHQSGGVVEQYF	TRBV4-1	TRBJ2-7	Conventional CD8 T cell
	human_tcr1804	Conventional CD8 T cell	01/0782	CAASGRNTGNQFYF	TRAV29/DV5	TRAJ49	CASSYRDRPSAPNYGYTF	TRBV6-6	TRBJ1-2	Conventional CD8 T cell
	human_tcr1805	Conventional CD8 T cell	01/0782	CAASGRNTGNQFYF	TRAV29/DV5	TRAJ49	CASSYRDRPSAPNYGYTF	TRBV6-6	TRBJ1-2	Conventional CD8 T cell
	human_tcr1806	Conventional CD8 T cell	01/0782	CALYSGGYQKVTF	TRAV6	TRAJ13	CASQAGASRNGYTF	TRBV2	TRBJ1-2	Conventional CD8 T cell
	human_tcr1807	Conventional CD8 T cell	01/0782	CALYSGGYQKVTF	TRAV6	TRAJ13	CASQAGASRNGYTF	TRBV2	TRBJ1-2	Conventional CD8 T cell
	human_tcr1808	Conventional CD8 T cell	01/0782	CIVSPGDDKIIF	TRAV26-1	TRAJ30	CAGRRYRGANSPLHF	TRBV28	TRBJ1-6	Conventional CD8 T cell
	human_tcr1809	Conventional CD8 T cell	01/0782	CIVSPGDDKIIF	TRAV26-1	TRAJ30	CAGRRYRGANSPLHF	TRBV28	TRBJ1-6	Conventional CD8 T cell
	human_tcr1810	Conventional CD8 T cell	01/0782	CAVSLIHTGGFKTIF	TRAV8-6	TRAJ9	CASSYVDTQYF	TRBV6-6	TRBJ2-3	Conventional CD8 T cell
	human_tcr1811	Conventional CD8 T cell	01/0782	CAVSLIHTGGFKTIF	TRAV8-6	TRAJ9	CASSYVDTQYF	TRBV6-6	TRBJ2-3	Conventional CD8 T cell
	human_tcr1812	Conventional CD8 T cell	01/0782	CVVDMRF	TRAV12-1	TRAJ43	CSAKPRGFYSNQPQHF	TRBV20-1	TRBJ1-5	Conventional CD8 T cell
	human_tcr1813	Conventional CD8 T cell	01/0782	CVVDMRF	TRAV12-1	TRAJ43	CSAKPRGFYSNQPQHF	TRBV20-1	TRBJ1-5	Conventional CD8 T cell
	human_tcr1814	Conventional CD8 T cell	01/0782	CAVSLIHTGGFKTIF	TRAV8-6	TRAJ9	CASSYVDTQYF	TRBV6-6	TRBJ2-3	Conventional CD8 T cell
	human_tcr1815	Conventional CD8 T cell	01/0782	CAVSLIHTGGFKTIF	TRAV8-6	TRAJ9	CASSYVDTQYF	TRBV6-6	TRBJ2-3	Conventional CD8 T cell
	human_tcr1816	Conventional CD8 T cell	01/0782	CAVSLIHTGGFKTIF	TRAV8-6	TRAJ9	CASSYVDTQYF	TRBV6-6	TRBJ2-3	Conventional CD8 T cell
	human_tcr1817	Conventional CD8 T cell	01/0782	CAVSLIHTGGFKTIF	TRAV8-6	TRAJ9	CASSYVDTQYF	TRBV6-6	TRBJ2-3	Conventional CD8 T cell
	human_tcr1818	MAIT CD8 T cell	01/0468	CAALDSNYQLIW	TRAV1-2	TRAJ33	CASSGGDAYEQYF	TRBV6-2	TRBJ2-7	MAIT CD8 T cell
	human_tcr1819	MAIT CD8 T cell	01/0468	CAALDSNYQLIW	TRAV1-2	TRAJ33	CASSHVVAGGETQYF	TRBV6-2	TRBJ2-5	MAIT CD8 T cell
	human_tcr1820	MAIT CD8 T cell	01/0468	CAAMDSNYQLIW	TRAV1-2	TRAJ33	CASSDSETGSSGANVLTF	TRBV6-4	TRBJ2-6	MAIT CD8 T cell
	human_tcr1821	Conventional CD8 T cell	01/0468	CAFTDMRF	mTRDV2-2	TRAJ43	CASSSGTGEPEAFF	TRBV11-2	TRBJ1-1	Conventional CD8 T cell
	human_tcr1822	Conventional CD8 T cell	01/0468	CAFTDMRF	mTRDV2-2	TRAJ43	CASSSGTGEPEAFF	TRBV11-2	TRBJ1-1	Conventional CD8 T cell
	human_tcr1823	MAIT CD8 T cell	01/0468	CAGMDSNYQLIW	TRAV1-2	TRAJ33	CSARTGDTEAFF	TRBV20-1	TRBJ1-1	MAIT CD8 T cell
	human_tcr1824	MAIT CD8 T cell	01/0468	CAGMDSNYQLIW	TRAV1-2	TRAJ33	CSARTGDTEAFF	TRBV20-1	TRBJ1-1	MAIT CD8 T cell
	human_tcr1825	Conventional CD8 T cell	01/0468	CALSGNTPLVF	TRAV6	TRAJ29	CASSLAGGTDTQYF	TRBV6-4	TRBJ2-3	Conventional CD8 T cell
	human_tcr1826	MAIT CD8 T cell	01/0468	CAPMDSNYQLIW	TRAV1-2	TRAJ33	CASSDSGDNTGELFF	TRBV6-4	TRBJ2-2	MAIT CD8 T cell
	human_tcr1827	MAIT CD8 T cell	01/0468	CATMDSNYQLIW	TRAV1-2	TRAJ33	CASSYSGSGADTQYF	TRBV6-2	TRBJ2-3	MAIT CD8 T cell
	human_tcr1828	MAIT CD8 T cell	01/0468	CATMDSNYQLIW	TRAV1-2	TRAJ33	CASSYSGSGADTQYF	TRBV6-2	TRBJ2-3	MAIT CD8 T cell
	human_tcr1829	MAIT CD8 T cell	01/0468	CATMDSNYQLIW	TRAV1-2	TRAJ33	CASSYSGSGADTQYF	TRBV6-2	TRBJ2-3	MAIT CD8 T cell
	human_tcr1830	MAIT CD8 T cell	01/0468	CATMDSNYQLIW	TRAV1-2	TRAJ33	CASSYSGSGADTQYF	TRBV6-2	TRBJ2-3	MAIT CD8 T cell
	human_tcr1831	MAIT CD8 T cell	01/0468	CATMDSNYQLIW	TRAV1-2	TRAJ33	CASSYSGSGADTQYF	TRBV6-2	TRBJ2-3	MAIT CD8 T cell
	human_tcr1832	MAIT CD8 T cell	01/0468	CATMDSNYQLIW	TRAV1-2	TRAJ33	CASSYSGSGADTQYF	TRBV6-2	TRBJ2-3	MAIT CD8 T cell
	human_tcr1833	MAIT CD8 T cell	01/0468	CATMDSNYQLIW	TRAV1-2	TRAJ33	CASSYSGSGADTQYF	TRBV6-2	TRBJ2-3	MAIT CD8 T cell
	human_tcr1834	MAIT CD8 T cell	01/0468	CATMDSNYQLIW	TRAV1-2	TRAJ33	CASSYSGSGADTQYF	TRBV6-2	TRBJ2-3	MAIT CD8 T cell
	human_tcr1835	MAIT CD8 T cell	01/0468	CATMDSNYQLIW	TRAV1-2	TRAJ33	CASSYSGSGADTQYF	TRBV6-2	TRBJ2-3	MAIT CD8 T cell
	human_tcr1836	MAIT CD8 T cell	01/0468	CATMDSNYQLIW	TRAV1-2	TRAJ33	CASSYSGSGADTQYF	TRBV6-2	TRBJ2-3	MAIT CD8 T cell
	human_tcr1837	MAIT CD8 T cell	01/0468	CATMDSNYQLIW	TRAV1-2	TRAJ33	CASSYSGSGADTQYF	TRBV6-2	TRBJ2-3	MAIT CD8 T cell
	human_tcr1838	Conventional CD8 T cell	01/0468	CAVIGGNYQLIW	TRAV1-2	TRAJ33	CASSTGTENSPLHF	TRBV6-1	TRBJ1-6	Conventional CD8 T cell
	human_tcr1839	MAIT CD8 T cell	01/0468	CAVLDSNYQLIW	TRAV1-2	TRAJ33	CASSDTSGGDTQYF	TRBV6-4	TRBJ2-3	MAIT CD8 T cell
	human_tcr1840	MAIT CD8 T cell	01/0468	CAVLDSNYQLIW	TRAV1-2	TRAJ33	CASSDTSGGDTQYF	TRBV6-4	TRBJ2-3	MAIT CD8 T cell
	human_tcr1841	MAIT CD8 T cell	01/0468	CAVLDSNYQLIW	TRAV1-2	TRAJ33	CASSDTSGGDTQYF	TRBV6-4	TRBJ2-3	MAIT CD8 T cell
	human_tcr1842	MAIT CD8 T cell	01/0468	CAVLDSNYQLIW	TRAV1-2	TRAJ33	CASSDTSGGDTQYF	TRBV6-4	TRBJ2-3	MAIT CD8 T cell
	human_tcr1843	MAIT CD8 T cell	01/0468	CAVLDSNYQLIW	TRAV1-2	TRAJ33	CASSDTSGGDTQYF	TRBV6-4	TRBJ2-3	MAIT CD8 T cell
	human_tcr1844	MAIT CD8 T cell	01/0468	CAVLDSNYQLIW	TRAV1-2	TRAJ33	CASSDTSGGDTQYF	TRBV6-4	TRBJ2-3	MAIT CD8 T cell
	human_tcr1845	MAIT CD8 T cell	01/0468	CAVLDSNYQLIW	TRAV1-2	TRAJ33	CASSDTSGGDTQYF	TRBV6-4	TRBJ2-3	MAIT CD8 T cell
	human_tcr1846	MAIT CD8 T cell	01/0468	CAVLDSNYQLIW	TRAV1-2	TRAJ33	CASSDTSGGDTQYF	TRBV6-4	TRBJ2-3	MAIT CD8 T cell
	human_tcr1847	MAIT CD8 T cell	01/0468	CAVLDSNYQLIW	TRAV1-2	TRAJ33	CASSDTSGGDTQYF	TRBV6-4	TRBJ2-3	MAIT CD8 T cell
	human_tcr1848	MAIT CD8 T cell	01/0468	CAVLDSNYQLIW	TRAV1-2	TRAJ33	CASSDTSGGDTQYF	TRBV6-4	TRBJ2-3	MAIT CD8 T cell
	human_tcr1849	MAIT CD8 T cell	01/0468	CAVLDSNYQLIW	TRAV1-2	TRAJ33	CASSDTSGGDTQYF	TRBV6-4	TRBJ2-3	MAIT CD8 T cell
	human_tcr1850	MAIT CD8 T cell	01/0468	CAVLDSNYQLIW	TRAV1-2	TRAJ33	CASSDTSGGDTQYF	TRBV6-4	TRBJ2-3	MAIT CD8 T cell
	human_tcr1851	MAIT CD8 T cell	01/0468	CAVLDSNYQLIW	TRAV1-2	TRAJ33	CASSDTSGGDTQYF	TRBV6-4	TRBJ2-3	MAIT CD8 T cell
	human_tcr1852	MAIT CD8 T cell	01/0468	CAVLDSNYQLIW	TRAV1-2	TRAJ33	CSAIDGGASGANVLTF	TRBV20-1	TRBJ2-6	MAIT CD8 T cell
	human_tcr1853	Conventional CD8 T cell	01/0468	CAVLLANAGGTSYGKLTF	TRAV8-4	TRAJ52	CASSVDLLAVTQYF	TRBV9	TRBJ2-3	Conventional CD8 T cell
	human_tcr1854	Conventional CD8 T cell	01/0468	CAVLNAGGTSYGKLTF	TRAV36/DV7	TRAJ52	CASSHRDGQEKLFF	TRBV12-3	TRBJ1-4	Conventional CD8 T cell
	human_tcr1855	MAIT CD8 T cell	01/0468	CAVMDSNYQLIW	TRAV1-2	TRAJ33	CAISESNTGELFF	TRBV10-3	TRBJ2-2	MAIT CD8 T cell
	human_tcr1856	MAIT CD8 T cell	01/0468	CAVMDSNYQLIW	TRAV1-2	TRAJ33	CASSDSDRDTGELFF	TRBV6-4	TRBJ2-2	MAIT CD8 T cell
	human_tcr1857	MAIT CD8 T cell	01/0468	CAVMDSNYQLIW	TRAV1-2	TRAJ33	CASSEAGTGGTEAFF	TRBV6-1	TRBJ1-1	MAIT CD8 T cell
	human_tcr1858	MAIT CD8 T cell	01/0468	CAVMDSNYQLIW	TRAV1-2	TRAJ33	CASSEGQGGANVLTF	TRBV6-1	TRBJ2-6	MAIT CD8 T cell
	human_tcr1859	MAIT CD8 T cell	01/0468	CAVMDSNYQLIW	TRAV1-2	TRAJ33	CASSEGTGGSYEQYF	TRBV6-1	TRBJ2-7	MAIT CD8 T cell
	human_tcr1860	MAIT CD8 T cell	01/0468	CAVMDSNYQLIW	TRAV1-2	TRAJ33	CASSEGTSDTDTQYF	TRBV10-1	TRBJ2-3	MAIT CD8 T cell
	human_tcr1861	MAIT CD8 T cell	01/0468	CAVMDSNYQLIW	TRAV1-2	TRAJ33	CASSIGQGADTQYF	TRBV19	TRBJ2-3	MAIT CD8 T cell
	human_tcr1862	MAIT CD8 T cell	01/0468	CAVMDSNYQLIW	TRAV1-2	TRAJ33	CASSIGQGADTQYF	TRBV19	TRBJ2-3	MAIT CD8 T cell
	human_tcr1863	MAIT CD8 T cell	01/0468	CAVMDSNYQLIW	TRAV1-2	TRAJ33	CASSIGQGADTQYF	TRBV19	TRBJ2-3	MAIT CD8 T cell
	human_tcr1864	MAIT CD8 T cell	01/0468	CAVMDSNYQLIW	TRAV1-2	TRAJ33	CASSQAGGPTDTQYF	TRBV4-2	TRBJ2-3	MAIT CD8 T cell
	human_tcr1865	MAIT CD8 T cell	01/0468	CAVMDSNYQLIW	TRAV1-2	TRAJ33	CASSQAGGPTDTQYF	TRBV4-2	TRBJ2-3	MAIT CD8 T cell
	human_tcr1866	MAIT CD8 T cell	01/0468	CAVMDSNYQLIW	TRAV1-2	TRAJ33	CASSQERGGQETQYF	TRBV4-2	TRBJ2-5	MAIT CD8 T cell
	human_tcr1867	MAIT CD8 T cell	01/0468	CAVMDSNYQLIW	TRAV1-2	TRAJ33	CASSQPGQGDGYTF	TRBV5-4	TRBJ1-2	MAIT CD8 T cell
	human_tcr1868	MAIT CD8 T cell	01/0468	CAVMDSNYQLIW	TRAV1-2	TRAJ33	CASSRTMNTEAFF	TRBV19	TRBJ1-1	MAIT CD8 T cell
	human_tcr1869	MAIT CD8 T cell	01/0468	CAVMDSNYQLIW	TRAV1-2	TRAJ33	CASSYGTGETGELFF	TRBV6-6	TRBJ2-2	MAIT CD8 T cell
	human_tcr1870	MAIT CD8 T cell	01/0468	CAVMDSNYQLIW	TRAV1-2	TRAJ33	CASSYSGTSGEETQYF	TRBV6-6	TRBJ2-5	MAIT CD8 T cell
	human_tcr1871	MAIT CD8 T cell	01/0468	CAVMDSNYQLIW	TRAV1-2	TRAJ33	CASSYDFTDTQYF	TRBV6-2	TRBJ2-3	MAIT CD8 T cell
	human_tcr1872	MAIT CD8 T cell	01/0468	CAVMDSNYQLIW	TRAV1-2	TRAJ33	CASSDASTDTQYF	TRBV6-4	TRBJ2-3	MAIT CD8 T cell
	human_tcr1873	MAIT CD8 T cell	01/0468	CAVMDSNYQLIW	TRAV1-2	TRAJ33	CASSDDFEQGAYNEQFF	TRBV6-4	TRBJ2-1	MAIT CD8 T cell
	human_tcr1874	MAIT CD8 T cell	01/0468	CAVMDSSYKLIF	TRAV1-2	TRAJ12	CASSDRDNSPLHF	TRBV6-4	TRBJ1-6	MAIT CD8 T cell
	human_tcr1875	MAIT CD8 T cell	01/0468	CAVMDSSYKLIF	TRAV1-2	TRAJ12	CASSDSGGSYNEQFF	TRBV6-4	TRBJ2-1	MAIT CD8 T cell
	human_tcr1876	MAIT CD8 T cell	01/0468	CAVMDSSYKLIF	TRAV1-2	TRAJ12	CASSFTEAFF	TRBV7-3	TRBJ1-1	MAIT CD8 T cell
	human_tcr1877	MAIT CD8 T cell	01/0468	CAVMDSSYKLIF	TRAV1-2	TRAJ12	CASSGLAGGPDTQYF	TRBV6-1	TRBJ2-3	MAIT CD8 T cell
	human_tcr1878	MAIT CD8 T cell	01/0468	CAVMDSSYKLIF	TRAV1-2	TRAJ12	CASSGLAGGPDTQYF	TRBV6-1	TRBJ2-3	MAIT CD8 T cell
	human_tcr1879	MAIT CD8 T cell	01/0468	CAVMDSSYKLIF	TRAV1-2	TRAJ12	CSAREDREQYF	TRBV20-1	TRBJ2-7	MAIT CD8 T cell
	human_tcr1880	MAIT CD8 T cell	01/0468	CAVRDGDYKLSF	TRAV1-2	TRAJ20	CASSDSSGGANEQFF	TRBV6-4	TRBJ2-1	MAIT CD8 T cell
	human_tcr1881	MAIT CD8 T cell	01/0468	CAVRDGDYKLSF	TRAV1-2	TRAJ20	CASSDSSGGANEQFF	TRBV6-4	TRBJ2-1	MAIT CD8 T cell
	human_tcr1882	MAIT CD8 T cell	01/0468	CAVRDGDYKLSF	TRAV1-2	TRAJ20	CASSDSSGGANEQFF	TRBV6-4	TRBJ2-1	MAIT CD8 T cell
	human_tcr1883	MAIT CD8 T cell	01/0468	CAVRDGDYKLSF	TRAV1-2	TRAJ20	CASSDSSGGANEQFF	TRBV6-4	TRBJ2-1	MAIT CD8 T cell
	human_tcr1884	MAIT CD8 T cell	01/0468	CAVRDGDYKLSF	TRAV1-2	TRAJ20	CASSEAGGSQETQYF	TRBV6-1	TRBJ2-5	MAIT CD8 T cell
	human_tcr1885	MAIT CD8 T cell	01/0468	CAVRDGDYKLSF	TRAV1-2	TRAJ20	CSAKDGTDYEQYF	TRBV20-1	TRBJ2-7	MAIT CD8 T cell
	human_tcr1886	MAIT CD8 T cell	01/0468	CAVRDSNYQLIW	TRAV1-2	TRAJ33	CASSDKAGETEAFF	TRBV6-4	TRBJ1-1	MAIT CD8 T cell
	human_tcr1887	MAIT CD8 T cell	01/0468	CAVRDSNYQLIW	TRAV1-2	TRAJ33	CASSDNSYNEQFF	TRBV6-4	TRBJ2-1	MAIT CD8 T cell
	human_tcr1888	MAIT CD8 T cell	01/0468	CAVRDSNYQLIW	TRAV1-2	TRAJ33	CASSDRDNNEQFF	TRBV6-4	TRBJ2-1	MAIT CD8 T cell
	human_tcr1889	MAIT CD8 T cell	01/0468	CAVRDSNYQLIW	TRAV1-2	TRAJ33	CASSDSGDTGELFF	TRBV6-4	TRBJ2-2	MAIT CD8 T cell
	human_tcr1890	MAIT CD8 T cell	01/0468	CAVRDSNYQLIW	TRAV1-2	TRAJ33	CASSDSLDTGELFF	TRBV6-4	TRBJ2-2	MAIT CD8 T cell
	human_tcr1891	MAIT CD8 T cell	01/0468	CAVRDSNYQLIW	TRAV1-2	TRAJ33	CASSESGGADTQYF	TRBV6-4	TRBJ2-3	MAIT CD8 T cell
	human_tcr1892	MAIT CD8 T cell	01/0468	CAVRDSNYQLIW	TRAV1-2	TRAJ33	CASSYSTSTDTQYF	TRBV6-2	TRBJ2-3	MAIT CD8 T cell
	human_tcr1893	MAIT CD8 T cell	01/0468	CAVRDSNYQLIW	TRAV1-2	TRAJ33	CASSYSTSTDTQYF	TRBV6-2	TRBJ2-3	MAIT CD8 T cell
	human_tcr1894	MAIT CD8 T cell	01/0468	CAVRDSNYQLIW	TRAV1-2	TRAJ33	CATSRDRGGANVLTF	TRBV15	TRBJ2-6	MAIT CD8 T cell
	human_tcr1895	MAIT CD8 T cell	01/0468	CAVRDSNYQLIW	TRAV1-2	TRAJ33	CATSRDRGGANVLTF	TRBV15	TRBJ2-6	MAIT CD8 T cell
	human_tcr1896	Conventional CD8 T cell	01/0468	CAVRPSLTSGTYKYIF	TRAV3	TRAJ40	CSVGKGTGGSYEQYF	TRBV29-1	TRBJ2-7	Conventional CD8 T cell
	human_tcr1897	MAIT CD8 T cell	01/0468	CAVSDSNYQLIW	TRAV1-2	TRAJ33	CASSELTGANVLTF	TRBV6-1	TRBJ2-6	MAIT CD8 T cell
	human_tcr1898	MAIT CD8 T cell	01/0468	CAVTDSNYQLIW	TRAV1-2	TRAJ33	CASSDSSGGSTDTQYF	TRBV6-4	TRBJ2-3	MAIT CD8 T cell
	human_tcr1899	MAIT CD8 T cell	01/0468	CAVTDSNYQLIW	TRAV1-2	TRAJ33	CASSEDSSGANVLTF	TRBV6-1	TRBJ2-6	MAIT CD8 T cell
	human_tcr1900	MAIT CD8 T cell	01/0468	CAVTDSNYQLIW	TRAV1-2	TRAJ33	CASSLLTDSNTGELFF	TRBV5-4	TRBJ2-2	MAIT CD8 T cell
	human_tcr1901	MAIT CD8 T cell	01/0468	CAVTDSNYQLIW	TRAV1-2	TRAJ33	CSASLGEGFYEQYF	TRBV20-1	TRBJ2-7	MAIT CD8 T cell
	human_tcr1902	Conventional CD8 T cell	01/0468	CAVTPEYNFNKFYF	TRAV8-1	TRAJ21	CASSDSGEGSYNEQFF	TRBV6-4	TRBJ2-1	Conventional CD8 T cell
	human_tcr1903	MAIT CD8 T cell	01/0468	CAVVDSNYQLIW	TRAV1-2	TRAJ33	CSASSGEGGLNTEAFF	TRBV20-1	TRBJ1-1	MAIT CD8 T cell
	human_tcr1904	Conventional CD8 T cell	01/0468	CIFNTGNQFYF	TRAV26-2	TRAJ49	CASSPTVAGEQFF	TRBV27	TRBJ2-1	Conventional CD8 T cell
	human_tcr1905	Conventional CD8 T cell	01/0468	CLVGDGAGSYQLTF	TRAV4	TRAJ28	CASSYSGTGGYEQYF	TRBV6-6	TRBJ2-7	Conventional CD8 T cell
	human_tcr1906	Conventional CD8 T cell	01/0468	CLVGGILTGGGNKLTF	TRAV4	TRAJ10	CASSQEAGGPDTQYF	TRBV4-2	TRBJ2-3	Conventional CD8 T cell
	human_tcr1907	Conventional CD8 T cell	01/0468	CRGANNLFF	TRAV3	TRAJ36	CASRDGTVTGELFF	TRBV6-2	TRBJ2-2	Conventional CD8 T cell
	human_tcr1908	Conventional CD8 T cell	01/0468	GPSTLTF	TRAV2	TRAJ11	CASSYETTSSYEQYF	TRBV6-2	TRBJ2-7	Conventional CD8 T cell
	human_tcr1909	Conventional CD8 T cell	01/0468	SADRGGYQKVTF	TRAV27	TRAJ13	CASSWTGTSGANVLTF	TRBV6-6	TRBJ2-6	Conventional CD8 T cell
